# Supplementary material for: Carbon storage in China's forest ecosystems: estimation by different integrative methods
Source: Ecol Evol. 2016 Apr 3;6(10):3129–45. doi: 10.1002/ece3.2114 (PMC4823146; doi:10.1002/ece3.2114)
Supplement: Supplementary file 2 — Appendix S3. Site information and carbon density of above ground biomass (AGC) from 259 studies published between 2004 and 2014 (See dataset). Appendix S4. Site information and carbon density of below ground biomass (BGC) from 259 studies published between 2004 and 2014 (See dataset). Appendix S5. Site information and the related carbon density of dead mass (DMC) from 180 studies published between 2004 and 2014 (See dataset). Appendix S6. Site information and the related soil organic carbon density in the 0‐100 cm soil layer (SOC) from 187 studies published between 2004 and 2014 (See dataset). Appendix S7. The relationships were between the measured and predicted values of SOC density (SOCD, Mg/ha) in the 0–100 cm soil layer. Appendix S8. Carbon density and storage were estimated by 6 forest type groups in China's forest ecosystems. Appendix S9. Carbon density and storage were estimated by 16 forest types in China's forest ecosystems. Appendix S10. Carbon density and storage were estimated by 38 forest subtypes in China's forest ecosystems. [file ECE3-6-3129-s002.xls]

## Sheet: Title
Title: Carbon storage in Chinese forest ecosystems
Author: Shunlei Peng, Ding Wen, Nianpeng He, Guirui Yu, Nanna Ma, Qiufeng Wang
* For correspondence. E-mail: henp@igsnrr.ac.cn; yugr@igsnrr.ac.cn

## Sheet: AppdixS3
Appx.S3 Site information and carbon density of above ground biomass (AGC) from 259 studies published between 2004 and 2014.
Site number	Longitude(o)	Latitude (o)	Altitude(m)	MAT (℃)	MAP （mm）	Domain species	Forest orgin	Forest age (a)	AGC(Mg C hm-2)	References
1	80.3452	42.3278	2864	-1.10833	398	Picea schrenkiana var. tianshanica	Natural	130	20.3625	Bao et al., 2009
2	80.3551	42.3177	3590	-5.1625	393	Picea schrenkiana var. tianshanica	Natural	80	39.1805	Bao et al., 2009
3	80.3554	42.3477	2906	-1.40833	400	Picea schrenkiana var. tianshanica	Natural	110	46.888	Bao et al., 2009
4	80.3553	42.3377	2906	-1.40833	400	Picea schrenkiana var. tianshanica	Natural	170	58.59	Bao et al., 2009
5	80.3653	42.3377	2906	-1.40833	400	Picea schrenkiana var. tianshanica	Natural	50	57.116	Bao et al., 2009
6	80.24	41.22	1152	10.0708	78	Populus alba var. pyramidalis	Planted	12	9.1405	Hu, 2012
7	80.24	41.24	1152	10.0708	78	Populus alba var. pyramidalis	Planted	22	20.908	Hu, 2012
8	80.25	41.21	1152	10.0708	78	Populus alba var. pyramidalis	Planted	9	15.6	Hu, 2012
9	81.1	43.1	1765	4.14583	444	Populus alba var. pyramidalis	Natural	25	31.1677	Zhang et al., 2013
10	81.8	43.2	1466	5.225	314	Picea jezoensis, Abies nephrolepis	Natural	116	142.4	Wang, 2010
11	82.2	43.4	947	7.56667	199	Picea jezoensis, Abies nephrolepis	Natural	261	184.56	Zhanga et al., 2004
12	82.88	43.13	2452	-1.45	298	Picea jezoensis, Abies nephrolepis	Natural	96	182.725	Zhanga et al., 2004
13	84.49	45.5	1050	4.87917	190	Picea jezoensis, Abies nephrolepis	Planted	13	177.752	Wei, 2010
14	84.6	43.2	2527	-2.8625	269	Picea jezoensis, Abies nephrolepis	Natural	100	214.655	Song and Zhang, 2010
15	85	45.5	355	8.95417	115	Populus	Planted	10	10.893	Wei, 2010
16	85	45.45	275	9.4625	110	Populus	Natural	115	17.604	Zhanga et al., 2004
17	85.01	45.43	276	9.4875	110	Populus	Planted	11	15.703	Wei, 2010
18	85.01	45.44	276	9.4875	110	Populus	Planted	12	27.992	Wei, 2010
19	85.01	45.48	276	9.4875	110	Populus	Planted	15	12.371	Wei, 2010
20	85.02	45.41	276	9.4875	110	Populus	Planted	14	22.418	Wei, 2010
21	85.02	45.43	276	9.4875	110	Populus	Planted	21	33.145	Ma, 2011
22	85.02	45.42	276	9.4875	110	Populus	Planted	10	20.394	Ma, 2011
23	85.03	45.46	276	9.4875	110	Populus	Planted	18	14.509	Wei, 2010
24	85.03	45.4	276	9.4875	110	Populus	Planted	13	17.033	Wei, 2010
25	85.03	45.41	276	9.4875	110	Populus	Planted	11	33.905	Ma, 2011
26	85.03	45.43	276	9.4875	110	Populus	Planted	12	20.8605	Ma, 2011
27	85.03	45.4	276	9.4875	110	Populus	Planted	14	22.921	Ma, 2011
28	85.03	45.44	276	9.4875	110	Populus	Planted	11	14.485	Ma, 2011
29	85.03	45.45	276	9.4875	110	Populus	Planted	12	15.943	Ma, 2011
30	85.04	45.42	276	9.4875	110	Populus	Planted	14	11.043	Ma, 2011
31	85.04	45.41	276	9.4875	110	Populus	Planted	16	28.615	Ma, 2011
32	85.05	45.44	276	9.4875	110	Populus	Planted	12	17.992	Wei, 2010
33	85.05	45.46	276	9.4875	110	Populus	Planted	13	16.659	Ma, 2011
34	85.06	45.43	276	9.4875	110	Populus	Planted	11	14.196	Wei, 2010
35	85.2	28.9	4815	-0.625	306	Picea jezoensis,Abies nephrolepis	Natural	131	109.595	Zhang and Wang, 2010
36	85.21	28.89	4815	-0.625	306	Picea jezoensis,Abies nephrolepis	Natural	105	67.485	Zhang and Wang, 2010
37	85.6	44.3	662	8.625	150	Picea jezoensis,Abies nephrolepis	Natural	58	47.65	Zhanga et al., 2004
38	85.61	44.32	662	8.625	150	Picea jezoensis,Abies nephrolepis	Natural	95	82.07	Zhanga et al., 2004
39	86.0761	28.4075	4371	1.54167	575	Picea jezoensis,Abies nephrolepis	Natural	140	143.595	Zhang and Wang, 2010
40	86.0763	28.2071	2560	11.2583	1835	Picea jezoensis,Abies nephrolepis	Natural	192	111.14	Zhang and Wang, 2010
41	86.0763	28.1971	2560	11.2583	1835	Picea jezoensis,Abies nephrolepis	Natural	170	138.305	Zhanga et al., 2004
42	86.2	44.3	527	9.34167	148	Picea jezoensis,Abies nephrolepis	Natural	122	137.3	Zhanga et al., 2004
43	86.4	48.1	546	4.65417	187	Larix gmelinii	Natural	71	86.71	Zhang et al., 2007
44	86.9	48	827	3.61667	204	Larix gmelinii	Natural	172	101.375	Chen et al., 2009
45	86.9	47.7	487	5.42917	157	Larix gmelinii	Natural	177	141.025	Chen et al., 2009
46	87.13	43.03	3437	-4.55417	284	Picea jezoensis,Abies nephrolepis	Natural	108	88.73	Zhanga et al., 2004
47	87.42	47.77	524	5.28333	157	Larix sibirica	Natural	77	104.399	Zhang et al., 2013
48	87.43	47.76	524	5.28333	157	Abies fabri	Natural	65	95	Zhang et al., 2013
49	87.46	43.42	2124	2.1125	241	Picea asperata	Natural	80	48.7779	Song and Zhang, 2010
50	87.57	47.39	492	5.64167	145	Salix alba	Natural	35	54.5203	Wu, 2009
51	87.7	43.9	799	7.22083	216	Picea jezoensis-Abies nephrolepis	Natural	178	116.815	Zhanga et al., 2004
52	87.84	47.34	527	5.39583	156	Populus ×jrtyschensis C. Y. Yang	Planted	42	42.1884	Wu, 2009
53	87.85	47.36	527	5.39583	156	Populus alba	Planted	48	81.2336	Wu, 2009
54	87.86	47.35	527	5.39583	156	Populus laurifolia	Planted	42	54.2109	Wu, 2009
55	87.87	47.35	527	5.39583	156	Populus nigra	Planted	37	55.1724	Wu, 2009
56	87.87	47.36	527	5.39583	156	Populus canescens	Planted	41	59.5784	Wu, 2009
57	88	44.2	488	8.35	173	Picea jezoensis-Abies nephrolepis	Natural	128	81.935	Zhanga et al., 2004
58	88.1	47.9	1313	1.75417	185	Larix sibirica	Natural	60	1.917	Hu, 2012
59	88.1	47.89	1313	1.75417	185	Abies sibirica	Natural	60	18.917	Hu, 2012
60	88.11	47.9	1313	1.75417	185	Larix sibirica	Natural	30	38.8985	Hu, 2012
61	88.11	47.8	779	4.075	180	Larix sibirica	Natural	90	112.623	Hu, 2012
62	88.11	47.91	1313	1.75417	185	Abies sibirica	Natural	30	256.318	Hu, 2012
63	88.12	47.89	1313	1.75417	185	Picea jezoensis-Abies nephrolepis	Natural	160	3.9547	Hu, 2012
64	88.12	47.91	1313	1.75417	185	Abies sibirica	Natural	90	55.6882	Hu, 2012
65	88.12	47.88	1313	1.75417	185	Abies sibirica	Natural	120	149.897	Hu, 2012
66	88.12	47.92	1313	1.75417	185	Abies sibirica	Natural	30	226.693	Zhang et al., 2007
67	88.13	47.91	1313	1.75417	185	Larix sibirica	Natural	120	15.705	Hu, 2012
68	88.3	43.3	1517	4.825	184	Picea jezoensis-Abies nephrolepis	Natural	97	91.905	Wang, 2010
69	88.33	40.16	834	11.55	25	Populus euphratica	Natural	60	14.7904	Dong, 2012
70	88.33	40.15	834	11.55	25	Populus euphratica	Natural	35	43.0012	Dong, 2012
71	88.33	40.15	834	11.55	25	Populus euphratica	Natural	30	11.5689	Dong, 2012
72	88.33	40.17	832	11.475	27	Tamarix chinensis	Natural	27	38.5048	Dong, 2012
73	88.33	40.15	834	11.55	25	Tamarix chinensis	Natural	14	57.2275	Dong, 2012
74	88.34	40.15	827	11.5958	24	Populus euphratica	Natural	20	32.8326	Dong, 2012
75	88.34	40.16	827	11.5958	24	Populus euphratica	Natural	50	22.8899	Dong, 2012
76	88.34	40.17	829	11.4958	26	Populus euphratica	Natural	30	27.0149	Dong, 2012
77	88.34	40.17	829	11.4958	26	Populus euphratica	Natural	25	28.2749	Dong, 2012
78	88.34	40.16	827	11.5958	24	Tamarix chinensis	Natural	14	12.3529	Dong, 2012
79	88.34	40.14	827	11.5958	24	Tamarix chinensis	Natural	18	4.08495	Dong, 2012
80	88.34	40.15	827	11.5958	24	Tamarix chinensis	Natural	15	5.58706	Dong, 2012
81	88.35	40.16	827	11.5958	24	Populus euphratica	Natural	14	2.30947	Dong, 2012
82	88.35	40.17	829	11.4958	26	Populus euphratica	Natural	45	4.12072	Dong, 2012
83	88.35	40.15	827	11.5958	24	Populus euphratica	Natural	34	3.69865	Dong, 2012
84	88.35	40.15	827	11.5958	24	Tamarix chinensis	Natural	14	9.39565	Dong, 2012
85	88.35	40.14	827	11.5958	24	Tamarix chinensis	Natural	23	6.48315	Dong, 2012
86	88.35	40.13	827	11.5958	24	Tamarix chinensis	Natural	14	3.80835	Dong, 2012
87	88.36	40.15	827	11.5958	24	Tamarix chinensis	Natural	22	1.57356	Dong, 2012
88	88.36	40.14	827	11.5958	24	Tamarix chinensis	Natural	17	3.77642	Dong, 2012
89	88.36	40.18	829	11.4958	26	Tamarix chinensis	Natural	22	2.10545	Dong, 2012
90	88.36	40.13	827	11.5958	24	Tamarix chinensis	Natural	16	2.58671	Dong, 2012
91	88.7	47.8	1777	-0.05	164	Larix gmelinii	Natural	107	71.855	Chen et al., 2009
92	89.1	44	660	7.02083	155	Picea jezoensis-Abies nephrolepis	Natural	122	111.88	Zhanga et al., 2004
93	89.3	47.1	897	3.3125	162	Larix gmelinii	Natural	156	101.63	Chen et al., 2009
94	89.4	47	1149	2.3125	166	Larix gmelinii	Natural	157	147.185	Chen et al., 2009
95	90.3	43.8	1563	3.93333	139	Picea jezoensis-Abies nephrolepis	Natural	86	68.285	Zhanga et al., 2004
96	92.7	29.63	5250	-2.4625	290	Abies georgei var.smithii	Natural	110	71.7594	Pan et al., 2008
97	92.7	29.63	5250	-2.4625	290	Abies georgei var.smithii	Natural	200	199.061	Pan et al., 2008
98	92.86	29.78	5254	-2.64167	309	Betula platyphylla	Natural	16	14.305	Ren, 2011
99	93	43.8	1602	4.90833	180	Larix gmelinii	Natural	132	54.22	Zhang et al., 2007
100	93.1	42.8	616	10.8	37	Larix gmelinii	Natural	139	116.82	Chen et al., 2009
101	93.1	29	3972	5.04167	397	Picea jezoensis-Abies nephrolepis	Natural	160	94.685	Zhanga et al., 2004
102	93.3	29.9	4456	1.7375	386	Picea jezoensis-Abies nephrolepis	Natural	129	100.565	Zhang et al., 2009
103	93.69	43.31	2358	1.36667	161	Picea asperata	Natural	60	41.0582	Song and Zhang, 2010
104	93.79	28.28	2406	12.8625	1285	Abies georgei	Natural	80	68.2925	Wang et al., 2014
105	93.8	28.29	2406	12.8625	1285	Abies georgei	Natural	80	68.2925	Wang et al., 2014
106	93.8	29.9	4247	2.85833	441	Picea jezoensis-Abies nephrolepis	Natural	125	112.25	Zhanga et al., 2004
107	94.02	29.15	4290	3.02083	460	Picea likiangensis var. linzhiensis	Natural	210	136.869	Fang, 2012
108	94.1	29.2	3713	6.09583	553	Picea jezoensis-Abies nephrolepis	Natural	140	120.205	Zhang et al., 2009
109	94.1	29.7	3916	4.77917	499	Picea jezoensis-Abies nephrolepis	Natural	149	145.17	Zhang and Wang, 2010
110	94.29	29.74	3867	5.02917	519	Quercus aquifolioides	Natural	80	74.36	Yang et al., 2008
111	102.965	30.8839	3957	1.19583	1093	Quercus aquifolioides	Natural	80	75	Yang et al., 2009
112	103.104	30.972	3106	5.73333	1027	Quercus aquifolioides	Natural	80	73.716	Yang et al., 2010
113	94.3	31.4	4569	-0.233333	526	Picea jezoensis-Abies nephrolepis	Natural	100	66.38	Zhang et al., 2009
114	94.3	29.5	4399	2.19167	452	Picea jezoensis-Abies nephrolepis	Natural	143	102.855	Zhang et al., 2009
115	94.4	29.71	4349	2.3625	479	Abies georgei var.smithii	Natural	200	130.58	Song and Zhang, 2010
116	94.7	30.9	4338	1.6375	548	Picea jezoensis-Abies nephrolepis	Natural	113	62.265	Gao et al., 2008
117	94.7	29.8	4114	3.64167	534	Picea jezoensis-Abies nephrolepis	Natural	86	118.325	Zhang and Wang, 2010
118	94.89	30.33	3481	6.69167	704	Abies georgei	Natural	150	39.5	Gao et al., 2008
119	94.9	30.32	3481	6.69167	704	Abies georgei	Natural	150	169.665	Wang et al., 2014
120	94.91	30.32	3481	6.69167	704	Picea jezoensis-Abies nephrolepis	Natural	50	169.665	Wang et al., 2014
121	94.97	28.76	1091	18.7125	2580	Abies georgei	Natural	130	112.043	Wang et al., 2014
122	94.97	28.8	1091	18.7125	2580	Abies georgei	Natural	130	112.043	Wang et al., 2014
123	95.58	30.25	4843	-0.695833	533	Abies georgei var.smithii	Natural	200	136.144	Fang and Xiang, 2008
124	95.62	29.94	3451	7.075	736	Abies georgei	Natural	220	217.683	Wang et al., 2014
125	95.62	29.95	3451	7.075	736	Abies georgei	Natural	220	217.683	Wang et al., 2014
126	95.7	29.8	4020	4.0625	643	Picea jezoensis-Abies nephrolepis	Natural	152	206.035	Gao et al., 2008
127	95.8	30.7	4137	3.07917	586	Picea jezoensis-Abies nephrolepis	Natural	110	60.975	Zhang et al., 2009
128	95.88	29.92	4658	0.4875	564	Picea jezoensis-Abies nephrolepis	Natural	350	327	Zhang et al., 2010
129	96.14	29.57	4737	0.104167	581	Abies georgei	Natural	135	150.458	Wang et al., 2014
130	96.14	29.56	4737	0.104167	581	Abies georgei	Natural	135	150.458	Wang et al., 2014
131	96.5	31.2	4445	1.11667	538	Picea jezoensis-Abies nephrolepis	Natural	100	54.97	Zhang et al., 2009
132	96.7	28.7	3180	8.375	1116	Picea jezoensis-Abies nephrolepis	Natural	76	147.305	Zhanga et al., 2004
133	96.93	30.27	4415	1.7125	568	Abies georgei	Natural	130	141.921	Wang et al., 2014
134	96.93	30.28	4415	1.7125	568	Abies georgei	Natural	130	141.921	Wang et al., 2014
135	97	28.4	3556	6.4125	1026	Picea jezoensis-Abies nephrolepis	Natural	144	155	Zhanga et al., 2004
136	97.1	31.1	4238	2.55	510	Picea jezoensis-Abies nephrolepis	Natural	100	53.47	Gao et al., 2008
137	97.15	28.58	3088	8.8125	1171	Pinus yunnanensis	Natural	60	136.865	Yang et al., 2013
138	97.35	28.62	3844	4.77917	855	Pinus yunnanensis	Natural	40	54.81	Yang et al., 2013
139	97.37	28.6	3844	4.77917	855	Pinus yunnanensis	Natural	20	21.76	Yang et al., 2013
140	97.38	28.62	3844	4.77917	855	Pinus yunnanensis	Natural	30	54.6021	Yang et al., 2013
141	97.4	28.6	3844	4.77917	855	Picea jezoensis-Abies nephrolepis	Natural	175	223.025	Zhang et al., 2010
142	97.58	31.18	4499	0.8125	512	Abies georgei	Natural	135	139.786	Wang et al., 2014
143	97.58	31.2	4499	0.8125	512	Abies georgei	Natural	135	139.786	Wang et al., 2014
144	97.8	29.6	4688	0.0875	568	Picea jezoensis-Abies nephrolepis	Natural	116	91.925	Zhang et al., 2009
145	98.2	31.5	4261	1.77083	538	Picea jezoensis-Abies nephrolepis	Natural	120	90.735	Zhang et al., 2009
146	98.46	39.39	2779	0.6875	191	Picea asperata	Natural	100	65.7041	Liu, 2012
147	98.5	29.6	3814	5.04583	552	Picea jezoensis-Abies nephrolepis	Natural	150	86.755	Zhang et al., 2009
148	98.66	39.34	2415	2.76667	167	Picea asperata	Natural	100	65.7041	Liu, 2012
149	98.88	32.46	4203	0.7125	569	Pinus massoniana	Natural	60	36.5355	Chen et al., 2009
150	98.95	39.26	3225	-1.875	254	Picea asperata	Natural	100	65.7041	Liu, 2012
151	98.96	27.45	2887	10.0917	1098	Picea jezoensis-Abies nephrolepis	Natural	90	119.53	Hu, 2012
152	98.96	27.53	3054	9.075	1010	Picea jezoensis-Abies nephrolepis	Natural	90	65.075	Hu, 2012
153	99.14	27.82	2948	9.59583	979	Picea jezoensis-Abies nephrolepis	Natural	200	191.37	Hu, 2012
154	99.2	27.53	3438	6.8625	885	Picea jezoensis-Abies nephrolepis	Natural	100	139.625	Hu, 2012
155	99.22	28.62	3206	7.82083	706	Larix gmelinii	Natural	100	57.14	Chen et al., 2009
156	99.37	38.75	3590	-3.33333	310	Picea asperata	Natural	50	65.7041	Liu, 2012
157	99.52	38.77	3218	-1.2625	282	Picea asperata	Natural	55	85.9327	Liu, 2012
158	99.58	27.86	3679	5.2625	775	Picea asperata	Natural	55	83.59	Yue, 2011
159	99.79	38.72	3120	-0.7125	281	Picea asperata	Natural	60	85.9327	Liu, 2012
160	99.81	38.57	3395	-2.03333	310	Picea asperata	Natural	60	85.9327	Liu, 2012
161	99.82	27.75	3512	6.40417	814	Pinus densata	Natural	70	73.717	Yue, 2011
162	99.83	27.75	3512	6.40417	814	Picea asperata	Natural	70	73.717	Yue, 2011
163	99.84	27.76	3772	4.9125	814	Pinus yunnanensis	Natural	65	85.9327	Yue, 2011
164	99.89	38.77	3147	-0.8375	289	Picea asperata	Natural	55	65.7041	Liu, 2012
165	99.93	38.85	2318	3.51667	196	Picea asperata	Natural	50	97.38	Liu, 2012
166	99.93	38.43	3513	-2.43333	333	Picea asperata	Natural	100	102.084	Liu, 2012
167	100.04	38.35	3220	-0.825	317	Picea asperata	Natural	100	85.9327	Liu, 2012
168	100.13	38.57	2975	0.304167	285	Picea asperata	Natural	60	85.9327	Liu, 2012
169	100.15	38.42	3220	-0.825	317	Betula platyphylla	Natural	60	20.725	Liu, 2012
170	100.18	29.05	4096	2.8375	678	Castanopsis hystrix	Planted	100	82.62	Cai, 2012
171	100.19	21.52	1160	20.4875	1446	Picea asperata	Natural	30	85.9327	Li, 2006
172	100.35	38.48	3271	-1.08333	340	Picea asperata	Natural	55	85.9327	Liu, 2012
173	100.45	38.42	3271	-1.08333	340	Mastixia euonymoides	Natural	55	102.781	Liu, 2012
174	100.5	21.5	1378	19.1542	1535	Mastixia euonymoides	Natural	100	143.19	Zheng et al., 2006
175	100.5	21.52	1378	19.1542	1535	Mastixia euonymoides	Natural	90	108.74	Zheng et al., 2006
176	100.5	21.51	1378	19.1542	1535	Mastixia euonymoides	Natural	100	146.66	Zheng et al., 2006
177	100.51	21.52	1022	21.0292	1491	Mastixia euonymoides	Natural	110	101.23	Li, 2013
178	100.51	21.5	1022	21.0292	1491	Mastixia euonymoides	Natural	95	110.295	Chi, 2013
179	100.51	21.51	1022	21.0292	1491	Mastixia euonymoides	Natural	90	148.393	Zheng et al., 2006
180	100.52	21.5	1022	21.0292	1491	Mastixia euonymoides	Natural	90	145.138	Chi, 2013
181	100.53	30.53	4261	1.725	734	Picea asperata	Natural	50	26.635	Pang, 2009
182	100.53	30.52	4261	1.725	734	Pinus massoniana	Natural	40	85.0199	Qi and Tang, 2008
183	100.53	21.51	1022	21.0292	1491	Castanopsis hystrix	Natural	110	55.8498	Li, 2013
184	100.53	29.42	4283	1.7	754	Pinus densata	Planted	20	85.9327	Li, 2008
185	100.57	38.38	2826	1.32083	305	Picea asperata	Natural	55	36.6875	Liu, 2012
186	100.66	27.44	2653	11.8417	920	Pinus yunnanensis	Planted	25	26.9505	Zhang et al., 2011
187	100.67	27.44	2990	9.90833	931	Pinus yunnanensis	Planted	25	34.9075	Zhang et al., 2011
188	100.67	27.46	2990	9.90833	931	Pinus yunnanensis	Planted	20	37.5445	Zhang et al., 2011
189	100.67	27.45	2990	9.90833	931	Pinus yunnanensis	Planted	28	35.1042	Zhang et al., 2011
190	100.72	23.79	1609	17.9	1208	Pinus yunnanensis	Natural	27	35.5601	Chen et al., 2014
191	100.72	23.79	1609	17.9	1208	Pinus kesiya var. langbianensis	Natural	22	85.9327	Chen et al., 2014
192	100.74	38.23	3312	-1.12083	375	Pinus yunnanensis	Natural	55	36.139	Liu, 2012
193	100.79	27.43	2990	9.90833	931	Pinus yunnanensis	Planted	22	28.427	Zhang et al., 2011
194	100.8	27.44	2990	9.90833	931	Pinus yunnanensis	Planted	25	31.548	Zhang et al., 2011
195	100.8	27.43	2990	9.90833	931	Pinus yunnanensis	Planted	27	35.95	Zhang et al., 2011
196	100.81	27.43	2990	9.90833	931	Hevea brasiliensis	Planted	20	135.345	Zhang et al., 2011
197	100.694	21.5805	892	21.7417	1555	Hevea brasiliensis	Natural	170	241.294	Sha, 2008
198	100.694	21.5705	892	21.7417	1555	Hevea brasiliensis	Planted	40	65.7041	Sha, 2008
199	100.84	38.25	2891	1.15	343	Pinus yunnanensis	Natural	50	36.2439	Liu, 2012
200	100.87	24.36	1478	18.9917	991	Mastixia euonymoides	Natural	18	124.89	Chen et al., 2014
201	100.89	22.21	1042	20.2708	1452	Betula platyphylla	Natural	70	27.355	Li, 2006
202	101.08	22.43	1097	19.7125	1491	Betula alnoides	Planted	30	23	Li, 2006
203	101.08	22.42	1097	19.7125	1491	Betula alnoides	Planted	30	22.12	Ren, 2011
204	101.08	22.42	1097	19.7125	1491	Acacia mangium	Planted	30	34.445	Hu, 2012
205	101.09	22.41	1097	19.7125	1491	Castanopsis hystrix	Natural	60	23.89	Zhang, 2010
206	101.09	22.43	1097	19.7125	1491	Betula alnoides	Planted	40	43.87	Ren, 2011
207	101.09	22.42	1097	19.7125	1491	Acacia mangium	Planted	13	42.905	Ren, 2011
208	101.09	22.43	1097	19.7125	1491	Erythrophleum fordii	Planted	12	17.29	Hu, 2012
209	101.09	22.42	1097	19.7125	1491	Betula alnoides	Planted	15	34.35	Hu, 2012
210	101.09	22.43	1097	19.7125	1491	Paramichelia baillonii	Planted	100	101.625	Zhang, 2010
211	101.17	21.98	781	21.725	1451	Castanopsis hystrix	Natural	40	81.87	Li, 2006
212	101.2	21.95	781	21.725	1451	Tropical rain forest	Natural	100	146.19	Lv, 2006
213	101.2	21.95	781	21.725	1451	Pometia tomentosa,Terminalia myriocarpa Huerch et M.-A.	Natural	100	140.338	Lv et al., 2007
214	101.22	21.93	781	21.725	1451	Tropical rain forest	Natural	80	93.23	Tang et al., 2012
215	101.23	25.5	2043	15.825	929	Pinus yunnanensis	Planted	8	10.65	Yang, 2013
216	101.23	25.51	2043	15.825	929	Pinus yunnanensis	Planted	8	2.47	Yang, 2013
217	101.27	21.9	781	21.725	1451	Cleidion brevlpetlonlatum, Cleistanthus sumatranus	Natural	60	101	Qi and Tang, 2008
218	101.27	21.91	781	21.725	1451	Hevea brasiliensis	Planted	7	9.04719	Pang, 2009
219	101.27	21.93	781	21.725	1451	Hevea brasiliensis	Planted	7	8.85397	Pang, 2009
220	101.27	21.94	781	21.725	1451	Hevea brasiliensis	Planted	13	26.2773	Pang, 2009
221	101.27	21.91	781	21.725	1451	Hevea brasiliensis	Planted	19	28.1867	Pang, 2009
222	101.27	21.93	781	21.725	1451	Hevea brasiliensis	Planted	47	62.3	Pang, 2009
223	101.27	21.94	781	21.725	1451	Hevea brasiliensis	Planted	47	59.07	Pang, 2009
224	101.27	21.93	781	21.725	1451	Hevea brasiliensis	Planted	47	70.325	Pang, 2009
225	101.28	21.9	781	21.725	1451	Cleidion brevlpetlonlatum,Cleistanthus sumatranus	Natural	70	67.115	Qi and Tang, 2008
226	101.28	21.92	781	21.725	1451	Hevea brasiliensis	Planted	80	111.19	Pang, 2009
227	101.28	21.93	781	21.725	1451	Hevea brasiliensis	Planted	80	95.9046	Pang, 2009
228	101.28	21.94	781	21.725	1451	Hevea brasiliensis	Planted	80	10.5311	Pang, 2009
229	101.28	21.95	781	21.725	1451	Hevea brasiliensis	Planted	80	27.7051	Pang, 2009
230	101.28	21.95	781	21.725	1451	Hevea brasiliensis	Planted	80	61.3628	Pang, 2009
231	101.28	21.96	781	21.725	1451	Hevea brasiliensis	Planted	80	74.8161	Pang, 2009
232	101.29	21.88	781	21.725	1451	Hevea brasiliensis	Planted	80	106.879	Song and Zhang, 2010
233	101.29	21.89	781	21.725	1451	Hevea brasiliensis	Planted	80	197.804	Song and Zhang, 2010
234	101.29	21.9	781	21.725	1451	Hevea brasiliensis	Planted	80	110.941	Song and Zhang, 2010
235	101.29	21.9	781	21.725	1451	Hevea brasiliensis	Planted	14	8.24	Song and Zhang, 2010
236	101.29	21.87	781	21.725	1451	Hevea brasiliensis	Planted	19	4.7	Song and Zhang, 2010
237	101.29	21.88	781	21.725	1451	Hevea brasiliensis	Planted	26	30.63	Song and Zhang, 2010
238	101.29	21.96	781	21.725	1451	Hevea brasiliensis	Planted	7	12.25	Pang, 2009
239	101.29	21.94	781	21.725	1451	Hevea brasiliensis	Planted	19	51.47	Pang, 2009
240	101.29	21.94	781	21.725	1451	Hevea brasiliensis	Planted	50	17.95	Xiao et al., 2014
241	101.29	21.9	781	21.725	1451	Mallotus paniculatus	Natural	70	72.965	Huo et al., 2011
242	101.29	21.92	781	21.725	1451	Hevea brasiliensis	Planted	120	28.195	Lang et al., 2012
243	101.3	21.88	781	21.725	1451	Hevea brasiliensis	Planted	80	87.2	Song and Zhang, 2010
244	101.3	21.89	781	21.725	1451	Hevea brasiliensis	Planted	14	39.745	Song and Zhang, 2010
245	101.3	21.89	781	21.725	1451	Hevea brasiliensis	Planted	90	96.04	Song and Zhang, 2010
246	101.3	21.9	781	21.725	1451	Hevea brasiliensis	Planted	23	45.61	Song and Zhang, 2010
247	101.3	21.88	781	21.725	1451	Hevea brasiliensis	Planted	23	24.62	Song and Zhang, 2010
248	101.3	21.31	793	22.1	1658	Hevea brasiliensis	Planted	90	143.44	Song and Zhang, 2010
249	101.31	21.94	781	21.725	1451	Tropical rain forest	Natural	80	163.745	Tang et al., 2012
250	101.31	21.9	781	21.725	1451	Pometia tomentosa,Terminalia myriocarpa	Natural	100	106.585	Tian, 2011
251	101.31	21.88	781	21.725	1451	Celtis wighetii,Cleidion brevipetiolatum	Natural	80	100.76	Tian, 2011
252	101.32	21.89	781	21.725	1451	Celtis wighetii,Cleidion brevipetiolatum	Natural	120	153.6	Tian, 2011
253	101.32	21.9	781	21.725	1451	Celtis wighetii,Cleidion brevipetiolatum	Natural	100	97.38	Tian, 2011
254	101.34	22.11	1036	20.0167	1562	Sapium baccatum,Chukrasia tabularis	Natural	100	124.1	Li, 2013
255	101.34	22.1	1036	20.0167	1562	Sapium baccatum,Chukrasia tabularis	Natural	100	126.406	Zheng et al., 2006
256	101.38	21.72	1185	19.4333	1643	Sapium baccatum,Chukrasia tabularis	Natural	150	164.385	Qi and Tang, 2008
257	101.41	21.81	1185	19.4333	1643	Tropical rain forest	Natural	150	171.68	Tang et al., 2012
258	101.41	21.92	884	21.0333	1526	Hevea brasiliensis	Planted	100	227.984	Xiao et al., 2014
259	101.42	24.17	1556	18.675	997	Castanea henryi	Natural	155	100.08	Yang et al., 2007
260	101.46	21.63	966	20.8083	1623	Castanopsis hystrix	Natural	60	85.09	Li, 2006
261	101.46	21.64	966	20.8083	1623	Castanopsis hystrix	Natural	100	129.205	Li, 2006
262	101.52	29.75	3995	2.48333	919	Castanopsis hystrix	Natural	100	106.56	Zhou et al.,
263	101.52	29.76	3995	2.48333	919	Picea asperata	Natural	100	240.31	Zhou et al.,
264	101.52	29.78	3995	2.48333	919	Abies fabri,Betula	Natural	100	193.051	Zhou et al.,
265	101.55	21.53	966	20.7292	1637	Tropical rain forest	Natural	100	216.184	Lv, 2006
266	101.55	21.54	966	20.7292	1637	Pometia tomentosa,Terminalia myriocarpa Huerch et M.-A.	Natural	100	207.682	Lv et al., 2007
267	101.55	21.5	966	20.7292	1637	Pometia tomentosa,Terminalia myriocarpa Huerch et M.-A.	Natural	100	209.945	Huo et al., 2011
268	101.55	21.51	966	20.7292	1637	Pometia tomentosa,Terminalia myriocarpa Huerch et M.-A.	Natural	100	134.065	Huo et al., 2011
269	101.57	21.63	966	20.7292	1637	Tropical rain forest	Natural	100	134.73	Tang et al., 2012
270	101.6	21.45	828	21.625	1609	Tropical rain forest	Natural	100	136.91	Lv, 2006
271	101.6	21.93	1156	19.4	1652	Hevea brasiliensis	Natural	50	131.803	Xiao et al., 2014
272	101.61	21.46	828	21.625	1609	Pometia tomentosa,Terminalia myriocarpa	Natural	100	246.091	Lv et al., 2007
273	101.77	38.11	3065	0.291667	411	Picea asperata	Natural	50	65.7041	Liu, 2012
274	101.653	21.8193	1044	20.0042	1648	Hevea brasiliensis	Natural	100	229.629	Xiao et al., 2014
275	101.8	24.27	1412	19.7083	946	Pinus yunnanensis	Natural	12	45.7348	Chen et al., 2014
276	101.9	37.79	3133	0.233333	454	Picea asperata	Natural	60	110	Yang et al., 2014
277	101.9	29.6	5045	-3.79583	1097	Picea asperata	Natural	60	97.38	Liu, 2012
278	101.98	29.57	5045	-3.79583	1097	Populus purdomii	Natural	40	43.4211	Yang et al., 2015
279	101.99	29.58	5045	-3.79583	1097	Populus purdomii	Natural	30	60.9023	Yang et al., 2015
280	101.99	29.59	5045	-3.79583	1097	Populus purdomii	Natural	50	77.2556	Yang et al., 2015
281	102.07	37.78	3191	-0.15	448	Picea asperata	Natural	60	97.38	Liu, 2012
282	102.17	37.76	2847	1.6375	406	Picea asperata	Natural	55	85.9327	Liu, 2012
283	102.45	29.5	2076	11.6875	993	Pinus yunnanensis	Planted	10	29.8872	Zhang et al., 2012
284	102.46	37.57	3170	-0.05	445	Picea asperata	Natural	55	85.9327	Liu, 2012
285	102.53	37.39	2778	2.15417	401	Picea asperata	Natural	60	97.38	Liu, 2012
286	102.53	37.46	2778	2.15417	401	Picea asperata	Natural	60	97.38	Liu, 2012
287	102.53	36.97	2705	3.02917	427	Picea asperata	Natural	55	85.9327	Liu, 2012
288	102.53	37.03	3438	-1.1375	502	Picea asperata	Natural	55	85.9327	Liu, 2012
289	102.58	31.59	4230	0.0833333	949	Picea asperata	Natural	30	30.2273	Liu et al., 2012
290	102.58	31.6	4230	0.0833333	949	Picea asperata	Natural	40	42.1591	Liu et al., 2012
291	102.58	31.56	4230	0.0833333	949	Picea asperata	Natural	30	54.0909	Liu et al., 2012
292	102.59	31.56	4230	0.0833333	949	Picea asperata	Natural	35	61.25	Liu et al., 2012
293	102.59	31.58	4230	0.0833333	949	Betula albosinensis	Natural	45	33.4091	Liu et al., 2012
294	102.59	31.57	4230	0.0833333	949	Betula albosinensis	Natural	40	40.9659	Liu et al., 2012
295	102.59	31.59	4230	0.0833333	949	Betula albosinensis	Natural	45	50.1136	Liu et al., 2012
296	102.59	31.6	4230	0.0833333	949	Picea asperata	Natural	50	31.0227	Liu et al., 2012
297	102.6	31.58	4230	0.0833333	949	Picea asperata	Natural	35	44.9432	Liu et al., 2012
298	102.61	37.35	2778	2.15417	401	Picea asperata	Natural	60	97.38	Liu, 2012
299	102.62	23.38	1733	17.3042	1222	Picea asperata	Planted	40	39.75	Guo, 2010
300	102.8	31.68	3846	2.3125	904	Picea likiangensis	Planted	80	62.75	Song and Zhang, 2010
301	102.8	31.66	3722	3.075	910	Picea likiangensis	Planted	30	109.45	Song and Zhang, 2010
302	102.8	31.67	3846	2.3125	904	Picea likiangensis	Planted	180	179.7	Song and Zhang, 2010
303	102.8	31.69	3846	2.3125	904	Picea likiangensis	Natural	71	60.75	Song and Zhang, 2010
304	102.83	31.65	3722	3.075	910	Betula	Natural	30	86.05	Liu, 2010
305	102.83	31.66	3722	3.075	910	Betula	Natural	40	92.5	Liu, 2010
306	102.83	31.67	3846	2.3125	904	Picea likiangensis	Natural	50	50.715	Liu, 2010
307	102.83	31.63	3722	3.075	910	Picea jezoensis,Abies nephrolepis,Betula	Natural	45	27.82	Liu, 2010
308	102.83	31.68	3846	2.3125	904	Picea jezoensis,Abies nephrolepis,Betula	Natural	35	34.985	Liu, 2010
309	102.83	31.67	3846	2.3125	904	Picea jezoensis,Abies nephrolepis,Betula	Natural	35	32.555	Liu, 2010
310	102.84	31.65	3616	3.51667	922	Picea jezoensis,Abies nephrolepis,Betula	Natural	100	85.9327	Liu, 2010
311	103.02	37.29	3081	0.5375	462	Metasequoia glyptostroboides	Natural	160	156.37	Liu, 2012
312	103.04	30	783	16.3958	1570	Cryptomeria fortunei	Planted	70	59.51	Chi, 2013
313	103.04	30.1	783	16.3958	1570	Picea jezoensis,Abies nephrolepis,Betula	Planted	100	113.515	Chi, 2013
314	103.1	30.9	3106	5.73333	1027	Betula	Natural	133	21.06	Chen et al., 2009
315	103.18	29.7	831	16.275	1525	Picea jezoensis,Abies nephrolepis,Betula	Planted	100	85.9327	Ren, 2011
316	103.22	37.24	2876	1.6625	427	Betula	Natural	120	211.63	Liu, 2012
317	103.27	31.5	2681	8.125	881	Pinus yunnanensis	Natural	220	25.8506	Hong, 2009
318	103.4	26.45	2392	11.8333	908	Betula	Planted	18	44.84	Liu et al., 2013
319	103.4	26.46	2392	11.8333	908	Pinus armandii	Planted	12	18.64	Liu et al., 2013
320	103.4	26.47	2392	11.8333	908	Betula	Planted	16	8.76	Deng and Shangguan, 2009
321	103.41	26.45	2392	11.8333	908	Cryptomeria fortunei	Planted	23	24.435	Hu, 2012
322	103.45	28.22	1822	12.2167	970	Cryptomeria fortunei	Planted	10	11.035	Yang, 2013
323	103.45	28.23	1822	12.2167	970	Pinus massoniana	Planted	10	44.911	Yang, 2013
324	103.48	30.22	591	16.7042	1498	Pinus massoniana	Planted	48	40.7699	Zhang, 2008
325	103.49	30.22	591	16.7042	1498	Pinus massoniana	Planted	48	47.1638	Zhang, 2008
326	103.49	30.23	591	16.7042	1498	Pinus massoniana	Planted	48	59.2185	Zhang, 2008
327	103.5	30.22	591	16.7042	1498	Pinus massoniana	Planted	48	58.1033	Zhang, 2008
328	103.5	30.23	591	16.7042	1498	Pinus massoniana	Planted	48	43.805	Zhang, 2008
329	103.5	30.21	591	16.7042	1498	Pinus massoniana	Planted	48	43.8526	Zhang, 2008
330	103.5	30.24	591	16.7042	1498	Pinus massoniana	Planted	48	58.2899	Zhang, 2008
331	103.5	30.21	591	16.7042	1498	Pinus massoniana	Planted	48	60.2393	Zhang, 2008
332	103.5	34.6	2913	3.67083	599	Pinus massoniana	Natural	96	52.6742	Chen et al., 2009
333	103.51	30.22	540	16.7167	1408	Picea jezoensis,Abies nephrolepis,Betula	Planted	100	87.145	Zhang, 2008
334	103.57	31	1413	13.1583	1046	Phoebe bournei	Planted	32	68.11	Shen et al., 2013
335	103.69	31.06	868	15.325	1055	Sassafras tzumu	Planted	100	99.5705	Gong et al., 2008
336	103.69	31.07	868	15.325	1055	Cryptomeria fortunei	Planted	16	63.353	Gong et al., 2008
337	103.7	31.07	868	15.325	1055	Metasequoia glyptostroboides	Planted	200	311.191	Gong et al., 2008
338	103.72	31.07	868	15.325	1055	Phoebe bournei	Natural	80	134.677	Li et al., 2007
339	103.77	32.58	3895	0.858333	893	Picea asperata	Natural	100	93.615	Song and Zhang, 2010
340	103.79	27.66	2164	11.1292	878	Cunninghamia lanceolata	Planted	20	44.0067	Chen et al., 2009
341	103.8	31.3	1929	10.6583	1013	Cryptomeria fortunei	Planted	21	28.6493	Liu et al., 2013
342	103.81	31.3	1929	10.6583	1013	Cryptomeria fortunei	Planted	21	47.1485	Liu et al., 2013
343	103.89	31.7	2202	9.27917	914	Pinus tabuliformis	Planted	90	110.138	Hu and Liu, 2013
344	103.9	31.69	2202	9.27917	914	Pinus tabuliformis	Planted	12	14.2296	Hu and Liu, 2013
345	103.9	31.68	2202	9.27917	914	Pinus tabuliformis	Planted	18	14.4448	Hu and Liu, 2013
346	103.9	31.69	2202	9.27917	914	Pinus tabuliformis	Planted	80	77.4835	Hu and Liu, 2013
347	104.32	32.2	2275	8.55833	838	Cunninghamia lanceolata	Planted	18	70	Luan et al., 2009
348	104.32	32.19	2275	8.55833	838	Phoebe bournei	Planted	18	23.4409	Luan et al., 2009
349	104.32	32.2	2275	8.55833	838	Phoebe bournei	Planted	18	22.6291	Luan et al., 2009
350	104.54	35.04	1976	7.77917	512	Populus	Planted	9	14.8709	Zha, 2007
351	104.54	35.05	1976	7.77917	512	Populus	Planted	30	15.964	Zha, 2007
352	104.55	35.03	1976	7.77917	512	Populus	Planted	10	15.7974	Zha, 2007
353	104.55	35.04	1976	7.77917	512	Populus	Planted	20	15.3906	Zha, 2007
354	104.55	35.05	1976	7.77917	512	Populus	Planted	25	16.4971	Zha, 2007
355	104.68	33.38	1885	10.2958	615	Pinus tabuliformis	Planted	35	48.14	Liu, 2012
356	104.9	31.91	686	16.2083	907	Sassafras tzumu	Planted	20	66.03	Li, 2012
357	104.95	24.55	1215	17.9	1189	Quercus acutissima	Natural	50	30.46	Zhang et al., 2013
358	104.98	24.5	1215	17.9	1189	Pinus massoniana	Natural	30	39.2929	Zhang et al., 2013
359	105	31.91	686	16.2083	907	Pinus massoniana	Planted	20	17.6387	Li, 2012
360	105.02	31.89	647	16.4	913	Pinus massoniana	Planted	20	41.4041	Li, 2012
361	105.04	31.05	432	16.7375	942	Pinus massoniana	Planted	10	18.0868	Wu et al., 2008
362	105.04	31.04	432	16.7375	942	Cupressus funebris, Alnus cremastogyne,	Planted	15	14.3928	Wu et al., 2008
363	105.04	31.06	432	16.7375	942	Cupressus funebris, Alnus cremastogyne,	Planted	25	21.3868	Wu et al., 2008
364	105.04	31.9	647	16.4	913	Cupressus funebris, Alnus cremastogyne,	Planted	20	29.8426	Wu et al., 2008
365	105.05	31.05	432	16.7375	942	Cupressus funebris, Alnus cremastogyne,	Planted	20	33.8156	Wu et al., 2008
366	105.05	31.06	432	16.7375	942	Cupressus funebris, Alnus cremastogyne,	Planted	30	38.1034	Li, 2012
367	105.25	25.57	1381	16.0333	1320	Catalpa bungei	Planted	5	3.72065	Tian et al., 2011
368	105.25	25.56	1381	16.0333	1320	Cupressus funebris	Planted	8	2.06703	Tian et al., 2011
369	105.3	27.32	1650	13.0125	986	Cryptomeria fortunei	Planted	15	33	Yang, 2013
370	105.3	27.32	1650	13.0125	986	Cryptomeria fortunei	Planted	15	17.9	Yang, 2013
371	105.37	29.14	316	18.25	1104	Pinus massoniana	Planted	21	34.5924	Wei et al., 2007
372	105.37	29.13	316	18.25	1104	Pinus massoniana	Planted	21	38.8449	Wei et al., 2007
373	105.37	29.13	316	18.25	1104	Pinus massoniana	Planted	21	43.6186	Wei et al., 2007
374	105.53	25.83	1165	16.925	1294	Catalpa bungei	Planted	4	2.977	Tian et al., 2011
375	105.53	25.84	1147	16.8708	1278	Cupressus funebris	Planted	8	1.283	Tian et al., 2011
376	105.53	25.82	1165	16.925	1294	Picea jezoensis,Abies nephrolepis,Betula	Planted	50	40.795	Tian et al., 2011
377	105.53	34.16	1690	9.91667	637	Larix	Planted	42	28.175	Liu, 2012
378	105.54	34.16	1690	9.91667	637	Pinus tabuliformis	Planted	40	24.775	Song and Zhang, 2010
379	105.54	34.15	1690	9.91667	637	Pinus armandii	Planted	37	30.79	Huang, 2011
380	105.54	34.15	1690	9.91667	637	Quercus	Planted	36	33.08	Deng and Shangguan, 2009
381	105.54	34.34	1740	9.17083	615	Quercus aliena va. acuteserrata	Planted	51	28.2	Qi, 2011
382	105.54	34.17	1678	9.72917	625	Fraxinus mandschurica	Natural	49	38.765	Qi, 2011
383	105.55	34.16	1690	9.91667	637	Quercus variabilis	Planted	52	30.645	Qi, 2011
384	105.55	34.14	1690	9.91667	637	Pobulus davidiana,Populus tomentosa	Natural	38	52.09	Cai, 2012
385	105.71	26.34	1331	15.4625	1240	Cupressus funebris	Natural	45	34.755	Liu et al., 2013
386	105.78	31.56	507	16.8	999	Pinus tabuliformis	Planted	11	20.158	Ma, 2013
387	105.8	36.31	2074	5.94583	408	Pinus tabuliformis	Natural	100	148.129	Ren, 2011
388	105.81	36.32	2074	5.94583	408	Pinus tabuliformis	Natural	60	19.823	Ren, 2011
389	105.81	36.33	2074	5.94583	408	Pinus tabuliformis	Natural	96	41.424	Ren, 2011
390	105.82	36.31	2074	5.94583	408	Pinus tabuliformis	Natural	49	38.069	Ren, 2011
391	105.82	36.3	2074	5.94583	408	Pinus tabuliformis	Natural	92	38.021	Ren, 2011
392	105.82	36.32	2074	5.94583	408	Pinus tabuliformis	Natural	73	74.222	Ren, 2011
393	105.82	36.32	2074	5.94583	408	Pinus tabuliformis	Natural	70	49.317	Ren, 2011
394	105.82	36.32	2074	5.94583	408	Pinus tabuliformis	Natural	106	96.956	Ren, 2011
395	105.83	36.31	2074	5.94583	408	Pinus tabuliformis	Natural	110	140.732	Ren, 2011
396	105.83	24.38	717	20.2125	1157	Pinus Kwangtungensis+Pseudotsuga brevifolia+ Tsuga chinensis var.tchekiangensis	Planted	25	23.965	Zhang, 2010
397	105.84	36.32	1886	6.87083	409	Pobulus davidiana,Populus tomentosa	Natural	78	16.815	Ren, 2011
398	105.84	24.38	734	20.05	1146	Eucalyptus urophylla	Planted	25	44.64	Zhang, 2010
399	105.85	32.48	727	16.0875	911	Eucalyptus urophylla	Planted	15	26.09	Ming et al., 2012
400	105.85	32.47	727	16.0875	911	Robinia pseudoacacia	Planted	15	25.665	Hong, 2009
401	105.85	24.38	734	20.05	1146	Eucalyptus urophylla	Planted	10	43.3	He et al., 2009
402	105.85	24.39	734	20.05	1146	Eucalyptus urophylla	Planted	10	36.315	Zhang, 2010
403	105.85	24.4	734	20.05	1146	Eucalyptus urophylla	Planted	10	26.94	Zhang, 2010
404	105.85	24.37	734	20.05	1146	Eucalyptus urophylla	Planted	10	37.105	Zhang, 2010
405	105.85	24.36	734	20.05	1146	Eucalyptus urophylla	Planted	10	36.5	Zhang, 2010
406	105.85	24.38	734	20.05	1146	Eucalyptus urophylla	Planted	10	20.795	Zhang, 2010
407	105.85	24.39	734	20.05	1146	Pinus Kwangtungensis+Pseudotsuga brevifolia+ Tsuga chinensis var.tchekiangensis	Planted	10	20.735	Zhang, 2010
408	105.85	32.48	727	16.0875	911	Pinus massoniana	Planted	15	39.44	Zhou et al., 2010
409	105.92	29.38	392	17.9375	1086	Pinus massoniana	Planted	10	11.105	Yang, 2013
410	105.92	29.39	392	17.9375	1086	Picea jezoensis,Abies nephrolepis,Betula	Planted	100	115.29	Yang, 2013
411	106	38.8	2287	3.6	268	Pinus tabuliformis	Natural	80	76.2949	Xu et al., 2014
412	106.01	38.8	1384	7.88333	199	Picea crassifolia	Natural	120	20.9202	Xu et al., 2014
413	106.01	38.78	1384	7.88333	199	Pobulus davidiana,Populus tomentosa	Natural	80	92.23	Xu et al., 2014
414	106.02	38.8	1384	7.88333	199	Larix	Natural	85	21.565	Zhang et al., 2013
415	106.09	38.8	1384	7.88333	199	Quercus aliena va. acuteserrata	Planted	10	33.5249	Liu, 2013
416	106.15	34.18	1695	9.2	664	Pinus tabuliformis	Natural	60	25.1446	Cheng, 2007
417	106.15	34.19	1695	9.2	664	Quercus variabilis	Natural	50	28.605	Cheng, 2007
418	106.16	34.17	1695	9.2	664	Pinus tabuliformis	Natural	40	30.9563	Cheng, 2007
419	106.16	34.24	1695	9.2	664	Larix gmelinii	Natural	35	28.1714	Cheng, 2007
420	106.16	34.22	1695	9.2	664	Pinus armandii	Natural	30	31.2207	Cheng, 2007
421	106.17	34.2	1766	8.72917	692	Picea jezoensis,Abies nephrolepis,Betula	Natural	40	41.2696	Cheng, 2007
422	106.17	34.23	1766	8.72917	692	Quercus	Natural	60	39.2077	Cheng, 2007
423	106.18	34.21	1766	8.72917	692	Quercus	Natural	50	54.2	Cheng, 2007
424	106.18	24.17	552	21.0167	1141	Pinus bungeana	Natural	80	60.9686	Zhang et al., 2013
425	106.19	33.93	1162	11.9917	687	Pinus bungeana	Natural	68	12.9385	Li, 2013
426	106.2	35.56	2284	5.09583	565	Larix principis-rupprechtii	Natural	29	19.08	Ma, 2013
427	106.21	33.93	1162	11.9917	687	Pinus bungeana	Natural	50	37.9207	Li, 2013
428	106.22	33.95	1162	11.9917	687	Pinus bungeana	Natural	35	22.8758	Li, 2013
429	106.25	35.51	2284	5.09583	565	Larix	Natural	47	26.455	Liu, 2011
430	106.25	35.5	2284	5.09583	565	Pinus armandii	Natural	56	50.995	Liu, 2011
431	106.26	35.5	2284	5.09583	565	Betula platyphylla	Natural	20	50.24	Liu, 2011
432	106.26	35.51	2284	5.09583	565	Populus davidiana	Natural	50	53.96	Liu, 2011
433	106.26	35.47	2339	4.91667	591	Pinus armandii	Planted	48	32.308	Ma, 2013
434	106.26	35.59	2284	5.09583	565	Larix	Natural	50	17.6156	Cheng and Zou, 1990
435	106.26	38.49	1113	8.86667	197	Pinus tabuliformis	Natural	46	89.3736	Gao et al.,
436	106.26	38.5	1108	8.9375	193	Picea jezoensis,Abies nephrolepis,Betula	Natural	32	43.2582	Gao et al.,
437	106.26	38.48	1113	8.86667	197	Picea crassifolia	Natural	48	30.4665	Gao et al.,
438	106.26	38.49	1113	8.86667	197	Pinus armandii	Planted	40	21.5285	Gao et al.,
439	106.27	35.6	2284	5.09583	565	PinusarmandiiFranch,Salicaceae,Pobulus davidiana	Natural	40	47.575	Cheng and Zou, 1990
440	106.27	35.6	2284	5.09583	565	Betula platyphylla	Natural	50	46.903	Cheng and Zou, 1990
441	106.27	35.61	2284	5.09583	565	Quercus liaotungensis,Pobulus davidiana	Natural	50	62.244	Cheng and Zou, 1990
442	106.28	35.49	2339	4.91667	591	Quercus liaotungensis	Planted	45	34.382	Ma, 2013
443	106.36	35.39	1899	7.24583	575	Pinus tabuliformis	Planted	30	43.51	Ma, 2013
444	106.43	24.83	1315	16.3958	1329	Quercus acutissima	Natural	85	76.94	Zhang et al., 2013
445	106.44	29.67	357	18.1958	1091	Cunninghamia lanceolata	Planted	25	63.8558	Chen et al., 2009
446	106.56	26.66	1261	15.7625	1205	Cunninghamia lanceolata	Planted	7	23.663	Chen et al., 2009
447	106.68	29.63	288	18.6208	1089	Pinus massoniana	Natural	46	57.9	Zhang et al., 2009
448	106.68	29.62	288	18.6208	1089	Pinus massoniana	Natural	46	62.0156	Dong, 2012
449	106.68	29.62	288	18.6208	1089	Pinus massoniana	Natural	46	58.3276	Zhang et al., 2009
450	106.69	29.62	288	18.6208	1089	Pinus massoniana	Natural	46	42.507	Zhang et al., 2009
451	106.69	29.63	288	18.6208	1089	Pinus massoniana	Natural	46	57.2591	Zhang et al., 2009
452	106.7	29.63	288	18.6208	1089	Pinus massoniana	Natural	46	72.55	Zhang et al., 2009
453	106.77	22.11	348	21.6375	1278	Erythrophleum fordii	Planted	80	82.1596	Wang et al., 2013
454	106.77	22.09	348	21.6375	1278	Castanopsis hystrix	Planted	80	78.4037	Wang et al., 2013
455	106.77	22.1	348	21.6375	1278	Pinus massoniana	Planted	33	69.9531	Wang et al., 2013
456	106.78	26.55	1135	16.0333	1183	Populus	Planted	25	50.365	Cao, 2012
457	106.78	26.55	1135	16.0333	1183	Quercus acutissima	Planted	33	57.381	Cao, 2012
458	106.78	26.55	1135	16.0333	1183	Betula luminifera,Populus euramevicana	Planted	10	2.51121	Cao, 2012
459	106.78	26.55	1135	16.0333	1183	Robinia pseudoacacia	Planted	38	38.0785	Cao, 2012
460	106.82	22.13	348	21.6375	1278	Cunninghamia lanceolata	Planted	13	34.79	Lv et al., 2007
461	106.83	22.55	404	21.5625	1416	Erythrophleum fordii	Planted	7	18.2772	Ming et al., 2014
462	106.83	22.55	404	21.5625	1416	Erythrophleum fordii	Planted	80	82.6967	Ming et al., 2014
463	106.83	22.55	404	21.5625	1416	Erythrophleum fordii	Planted	90	100.674	Ming et al., 2014
464	106.87	22.05	265	22.0208	1328	Pinus massoniana	Planted	13	25.379	He et al., 2012
465	106.87	22.05	265	22.0208	1328	Pinus massoniana	Planted	12	24.674	He et al., 2012
466	106.88	22.04	265	22.0208	1328	Mytilaria laosensis	Natural	100	109.25	Ming et al., 2012
467	106.98	26.45	1351	14.9083	1254	Pinus massoniana	Planted	70	103.665	Huang et al., 2011
468	106.98	26.45	1351	14.9083	1254	Pinus massoniana	Planted	12	10.365	Huang et al., 2011
469	106.98	26.45	1351	14.9083	1254	Pinus massoniana	Planted	12	20.12	Huang et al., 2011
470	106.98	26.45	1351	14.9083	1254	Pinus massoniana	Planted	12	24.42	Huang et al., 2011
471	106.98	26.45	1351	14.9083	1254	Pinus massoniana	Planted	12	37.005	Huang et al., 2011
472	106.99	26.49	1351	14.9083	1254	Pinus massoniana	Planted	20	67.4147	Gao et al., 2014
473	106.99	26.49	1351	14.9083	1254	Pinus massoniana	Planted	16	41.2385	Gao et al., 2014
474	106.99	26.49	1351	14.9083	1254	Pinus massoniana	Planted	12	32.6091	Gao et al., 2014
475	107.07	34.58	929	12.0083	664	Platycladus orientalis	Planted	10	4.731	Xu, 2012
476	107.07	34.58	929	12.0083	664	Populus simonii	Planted	10	1.879	Xu, 2012
477	107.09	34.61	929	12.0083	664	Populus tomentosa	Planted	10	17.81	Wang, 2011
478	107.09	34.61	929	12.0083	664	Populus tomentosa	Planted	25	25.4	Wang, 2011
479	107.09	34.61	929	12.0083	664	Populus tomentosa	Planted	45	35.5	Wang, 2011
480	107.12	22.02	187	22.3958	1410	Pinus massoniana	Planted	70	82.7183	Du et al., 2013
481	107.13	34.65	929	12.0083	664	Robinia pseudoacacia	Planted	8	46.27	Liu et al., 2013
482	107.13	34.65	929	12.0083	664	Robinia pseudoacacia	Planted	70	101.25	Liu et al., 2013
483	107.13	36.75	1483	8.19167	390	Robinia pseudoacacia	Planted	30	42.685	Wang, 2010
484	107.13	36.75	1483	8.19167	390	Robinia pseudoacacia	Planted	50	81.5047	Wang, 2010
485	107.13	36.75	1483	8.19167	390	Platycladus orientalis	Planted	6	3.44	Liu et al., 2013
486	107.13	36.75	1483	8.19167	390	Robinia pseudoacacia	Planted	9	11.876	Liu et al., 2013
487	107.16	34.76	950	11.875	638	Populus tomentosa	Planted	45	36.0947	Xu et al., 2012
488	107.2	22.02	227	22.1125	1523	Pinus massoniana	Planted	80	192.49	Du et al., 2013
489	107.38	35.33	1215	10.3167	593	Robinia pseudoacacia	Planted	35	54.9	Cheng, 2014
490	107.48	24.98	673	19.0417	1376	Populus tomentosa	Planted	8	26.6316	He et al., 2009
491	107.48	24.98	673	19.0417	1376	Populus tomentosa	Planted	14	46.9	He et al., 2009
492	107.48	24.98	673	19.0417	1376	Populus tomentosa	Planted	28	96.98	He et al., 2009
493	107.49	24.99	673	19.0417	1376	Populus tomentosa	Planted	8	26.575	Li, 2006
494	107.49	24.99	673	19.0417	1376	Populus tomentosa	Planted	14	46.895	Li, 2006
495	107.49	24.99	673	19.0417	1376	Populus tomentosa	Planted	28	96.28	Li, 2006
496	107.5	33.83	1574	9.30417	854	Quercus liaotungensis	Natural	60	44.5351	Han et al., 2010
497	107.5	33.83	1574	9.30417	854	Quercus liaotungensis	Natural	60	42.1077	Han et al., 2010
498	107.5	33.83	1574	9.30417	854	Quercus liaotungensis	Natural	60	42.4784	Han et al., 2010
499	107.5	33.83	1574	9.30417	854	Quercus liaotungensis	Natural	60	37.9959	Han et al., 2010
500	107.64	26.49	953	15.8625	1232	Pinus massoniana	Planted	44	77.556	Li and Ding, 2013
501	107.64	26.47	953	15.8625	1232	Cunninghamia lanceolata	Planted	50	75.86	Li and Ding, 2013
502	107.64	26.48	953	15.8625	1232	Pinus massoniana	Natural	15	40.949	Li and Ding, 2013
503	107.64	26.49	953	15.8625	1232	Liriodendron chinense	Natural	11	20.066	Li and Ding, 2013
504	107.65	26.48	953	15.8625	1232	Cunninghamia lanceolata	Planted	10	29.582	Li and Ding, 2013
505	107.67	33.52	1574	9.32917	889	Robinia pseudoacacia	Natural	55	50.615	Li et al., 2014
506	107.67	33.55	1574	9.32917	889	Picea jezoensis,Abies nephrolepis,Betula	Natural	10	32	Li et al., 2014
507	107.68	35.23	1112	10.8125	588	Picea jezoensis,Abies nephrolepis,Betula	Planted	30	28.8167	Cheng, 2014
508	107.68	33.53	1574	9.32917	889	Picea jezoensis,Abies nephrolepis,Betula	Natural	50	32.075	Li et al., 2014
509	107.68	33.52	1574	9.32917	889	Picea jezoensis,Abies nephrolepis,Betula	Natural	25	32.6542	Li et al., 2014
510	107.68	33.54	1574	9.32917	889	Picea jezoensis,Abies nephrolepis,Betula	Natural	40	33.6958	Li et al., 2014
511	107.68	33.53	1574	9.32917	889	Picea jezoensis,Abies nephrolepis,Betula	Planted	10	32.7083	Li et al., 2014
512	107.68	33.53	1574	9.32917	889	Pinus tabuliformis	Natural	30	26.8648	Li et al., 2014
513	107.69	33.53	1574	9.32917	889	Larix	Natural	70	26.8648	Li et al., 2014
514	107.69	33.54	1574	9.32917	889	Picea asperata	Natural	85	40.115	Li et al., 2014
515	107.82	32.46	1036	13.0083	1090	Cunninghamia lanceolata	Planted	25	40.115	Lv et al., 2007
516	107.82	22.13	195	22.1083	1876	Pinus massoniana	Planted	13	45.6694	Chen et al., 2009
517	107.84	22.34	147	22.3	1649	E.urophylla×E.grandis	Planted	9	19.625	Zhang et al., 2005
518	107.84	22.32	317	21.3875	1778	E.urophylla×E.grandis	Planted	15	27.18	Zhang et al., 2005
519	107.84	22.33	317	21.3875	1778	E.urophylla×E.grandis	Planted	9	19.105	Zhang et al., 2005
520	107.84	22.33	317	21.3875	1778	E.urophylla×E.grandis	Planted	15	20.68	Zeng, 2007
521	107.84	22.31	317	21.3875	1778	E.urophylla×E.grandis	Planted	9	19.175	Cheng, 2007
522	107.84	22.41	147	22.3	1649	E.urophylla×E.grandis	Planted	9	18.84	Cheng, 2007
523	107.84	22.4	147	22.3	1649	E.urophylla×E.grandis	Planted	15	28.855	Cheng, 2007
524	107.84	22.36	147	22.3	1649	E.urophylla×E.grandis	Planted	9	27.59	Cheng, 2007
525	107.84	22.34	147	22.3	1649	E.urophylla×E.grandis	Planted	20	30.855	Cheng, 2007
526	107.84	22.35	147	22.3	1649	E.urophylla×E.grandis	Planted	20	38.68	Cheng, 2007
527	107.84	22.39	147	22.3	1649	E.urophylla×E.grandis	Planted	20	40.86	Cheng, 2007
528	107.85	22.34	147	22.3	1649	E.urophylla×E.grandis	Planted	20	29.23	Zhang et al., 2005
529	107.85	22.32	317	21.3875	1778	E.urophylla×E.grandis	Planted	9	19.71	Zeng, 2007
530	107.85	22.35	147	22.3	1649	E.urophylla×E.grandis	Planted	9	17.925	Zeng, 2007
531	107.86	22.34	147	22.3	1649	E.urophylla×E.grandis	Planted	9	25.25	Cheng, 2007
532	107.87	34.81	1228	10.4875	660	Pinus tabuliformis	Planted	18	29.75	Cheng and Zou, 1990
533	107.87	34.81	1228	10.4875	660	Pinus tabuliformis	Planted	18	42.515	Cheng and Zou, 1990
534	107.87	34.81	1228	10.4875	660	Platycladus orientalis	Planted	18	20.82	Huang, 2007
535	107.87	34.81	1228	10.4875	660	Platycladus orientalis	Planted	18	27.95	Huang, 2007
536	107.92	24.83	407	20.3083	1455	Eucalyptus	Planted	5	8.71737	He, 2012
537	107.92	24.83	407	20.3083	1455	Toona sinensis	Planted	5	15.4852	He, 2012
538	107.92	24.83	407	20.3083	1455	Alangium chinense,Ligustrum quihoui	Natural	5	19.3702	He, 2012
539	107.92	24.83	407	20.3083	1455	Itoa orientalis,Bauhinia brachycarpa	Natural	90	103.613	He, 2012
540	107.92	24.83	407	20.3083	1455	Platycladus orientalis	Planted	90	107.037	He, 2012
541	108.08	25.39	734	17.4667	1382	Platycarya longipes,Cyclobalanopsis glauca	Natural	40	51.04	Zhu et al., 1995
542	108.08	25.39	734	17.4667	1382	Platycarya longipes,Cyclobalanopsis glauca	Natural	80	82.035	Zhu et al., 1995
543	108.08	25.39	734	17.4667	1382	Pinus Kwangtungensis+Pseudotsuga brevifolia+ Tsuga chinensis var.tchekiangensis	Natural	80	73.87	Zhu et al., 1995
544	108.09	34.7	1100	11.175	640	Robinia pseudoacacia	Planted	7	6.84	Wang, 2010
545	108.09	34.7	1100	11.175	640	Pinus tabuliformis	Planted	6	2.72	Wang, 2010
546	108.09	34.7	1100	11.175	640	Robinia pseudoacacia	Planted	7	8.14389	Zhang et al., 2011
547	108.09	34.7	1100	11.175	640	Pinus tabuliformis	Planted	6	5.57068	Zhang et al., 2011
548	108.13	34.82	1100	11.175	640	Platycladus orientalis	Planted	17	7.59	Huang, 2007
549	108.13	34.82	1100	11.175	640	Platycladus orientalis	Planted	17	17.715	Yang, 2007
550	108.17	35.05	1129	10.9208	602	Pinus tabuliformis	Natural	20	23.238	Meng, 2010
551	108.17	35.05	1129	10.9208	602	pinus tabulaeformis	Natural	50	37.757	Yang, 2010
552	108.17	33.42	1183	11.2958	863	Pinus tabuliformis	Natural	60	39.169	Kang, 2012
553	108.23	22.66	140	22.1875	1475	Pinus tabuliformis	Planted	70	54.517	Li, 2013
554	108.23	22.66	140	22.1875	1475	Pinus armandii	Planted	50	46.762	Li, 2013
555	108.23	22.66	140	22.1875	1475	Pinus armandii	Planted	32	32.091	Li, 2013
556	108.26	36.02	1397	8.8375	515	Picea asperata	Planted	55	60.45	Shen and Zhang, 2014
557	108.26	36.04	1397	8.8375	515	Quercus	Planted	11	40.0738	Shen and Zhang, 2014
558	108.27	36.03	1397	8.8375	515	Quercus	Planted	60	53.9027	Shen and Zhang, 2014
559	108.27	36.02	1397	8.8375	515	Quercus	Planted	18	26.468	Shen and Zhang, 2014
560	108.27	36.03	1397	8.8375	515	Populus tomentosa	Planted	12	23.6599	Shen and Zhang, 2014
561	108.27	36.03	1397	8.8375	515	Betula platyphylla	Planted	11	14.299	Shen and Zhang, 2014
562	108.29	24.46	299	20.8583	1534	Eucalyptus	Planted	3	4.07229	Tao et al., 2012
563	108.29	24.46	299	20.8583	1534	Eucalyptus	Planted	15	28.3216	Tao et al., 2012
564	108.29	24.46	299	20.8583	1534	Eucalyptus	Planted	24	32.5765	Tao et al., 2012
565	108.31	22.68	122	22.3042	1391	Robinia pseudoacacia	Planted	27	9.88128	Mo et al., 2011
566	108.31	22.68	122	22.3042	1391	Robinia pseudoacacia	Planted	17	13.9824	Huang et al., 2011
567	108.32	22.73	122	22.3042	1391	Robinia pseudoacacia	Planted	21	19.1029	Han et al., 2010
568	108.32	22.73	122	22.3042	1391	Robinia pseudoacacia	Planted	8	11.3516	Wang et al., 2013
569	108.34	24.49	280	20.7917	1536	Robinia pseudoacacia	Planted	9	14.9583	Tao et al., 2011
570	108.34	24.47	280	20.7917	1536	Robinia pseudoacacia	Planted	13	20.7578	Tao et al., 2011
571	108.34	24.48	280	20.7917	1536	Pinus massoniana	Planted	42	4.51524	Tao et al., 2011
572	108.34	24.47	280	20.7917	1536	Pinus massoniana	Planted	76	28.5391	Tao et al., 2012
573	108.34	24.46	280	20.7917	1536	Pinus massoniana	Planted	14	50.4173	Tao et al., 2012
574	108.34	24.47	280	20.7917	1536	Mytilaria laosensis	Planted	35	40.77	Tao et al., 2012
575	108.34	24.5	227	20.9417	1503	Mytilaria laosensis	Planted	40	34.7	Tao et al., 2012
576	108.34	24.5	227	20.9417	1503	Pinus massoniana	Planted	35	36.955	Shen et al., 2013
577	108.34	24.47	280	20.7917	1536	Pinus massoniana	Planted	35	43.5	Shen et al., 2013
578	108.34	35.93	1463	8.60417	538	Pinus tabuliformis	Planted	25	6.07682	Shen et al., 2013
579	108.34	35.93	1463	8.60417	538	Pinus tabuliformis	Planted	60	7.19623	Shen et al., 2013
580	108.34	35.93	1463	8.60417	538	Pinus tabuliformis	Planted	15	9.60464	Shen et al., 2013
581	108.34	35.93	1463	8.60417	538	Pinus tabuliformis	Planted	30	11.0027	Shen et al., 2013
582	108.34	35.93	1463	8.60417	538	Pinus tabuliformis	Planted	24	12.7938	Tao et al., 2011
583	108.34	35.93	1463	8.60417	538	Pinus tabuliformis	Planted	24	15.2024	Tao et al., 2011
584	108.34	35.93	1463	8.60417	538	Pinus massoniana	Planted	19	24.7898	Tao et al., 2011
585	108.34	35.93	1463	8.60417	538	Pinus massoniana	Planted	25	46.4423	Tao et al., 2011
586	108.34	35.93	1463	8.60417	538	Pinus massoniana	Planted	80	138.635	Tao et al., 2011
587	108.34	35.93	1463	8.60417	538	Pinus massoniana	Planted	100	214.083	Tao et al., 2011
588	108.35	22.97	141	22.0875	1432	Cunninghamia lanceolata	Planted	50	44.4555	He et al., 2009
589	108.35	22.97	141	22.0875	1432	Cunninghamia lanceolata	Planted	7	39.5641	He et al., 2009
590	108.35	22.97	141	22.0875	1432	Eucalyptus	Planted	11	4.61988	He et al., 2009
591	108.37	22.74	99	22.325	1383	Eucalyptus	Planted	80	29.2005	Li et al., 2013
592	108.419	33.436	1710	8.69167	946	Eucalyptus	Natural	40	51.5857	Yang, 2013
593	108.42	36.75	1379	8.475	446	Pinus massoniana	Planted	9	53.85	Ma, 2013
594	108.42	36.75	1379	8.475	446	Pinus massoniana	Planted	100	158.8	Ma, 2013
595	108.42	36.75	1379	8.475	446	Cunninghamia lanceolata	Planted	70	98.9196	Ma, 2013
596	108.42	36.75	1379	8.475	446	Cunninghamia lanceolata	Planted	80	83.5728	Ma, 2013
597	108.43	30.78	374	17.3958	1263	Acacia mangium	Planted	20	26.29	Yang, 2013
598	108.43	30.78	374	17.3958	1263	Acacia mangium	Planted	30	68.52	Yang, 2013
599	108.43	33.43	1710	8.69167	946	Acacia mangium	Natural	47	86.56	Yang, 2013
600	108.43	33.43	1710	8.69167	946	Castanopsis hystrix	Natural	90	115.058	Yang, 2013
601	108.438	33.438	1710	8.69167	946	Robinia pseudoacacia	Natural	41	3.6	Yang, 2013
602	108.438	33.438	1710	8.69167	946	Platycladus orientalis	Natural	39	6.6	Yang, 2013
603	108.439	33.439	1710	8.69167	946	Pinus massoniana	Natural	40	47.675	Yang, 2013
604	108.44	27.95	828	15.3667	1207	Pinus massoniana	Natural	35	31.33	Deng and Shangguan, 2009
605	108.44	27.95	828	15.3667	1207	Castanopsis hystrix	Planted	14	62.4038	Deng and Shangguan, 2009
606	108.45	33.44	1710	8.69167	946	Pinus massoniana	Natural	30	47.9314	Zhong et al., 2014
607	108.45	33.44	1710	8.69167	946	Pinus massoniana	Natural	30	29.3792	Zhong et al., 2014
608	108.45	33.44	1710	8.69167	946	Castanopsis hystrix	Natural	40	15.84	Zhong et al., 2014
609	108.45	33.45	1710	8.69167	946	Pinus massoniana	Natural	27	3.81728	Zhong et al., 2014
610	108.45	33.45	1710	8.69167	946	Pinus massoniana	Natural	32	2.05512	Zhong et al., 2014
611	108.45	35.28	1306	9.9	603	Castanopsis hystrix	Planted	30	62.0812	Zhong et al., 2014
612	108.45	35.28	1306	9.9	603	Pinus massoniana	Planted	30	47.9314	Zhong et al., 2014
613	108.45	35.29	1306	9.9	603	Pinus massoniana	Planted	30	29.3792	Zhong et al., 2014
614	108.45	35.28	1306	9.9	603	Castanopsis hystrix	Planted	30	15.84	Zhong et al., 2014
615	108.45	27.95	828	15.3667	1207	Pinus massoniana	Natural	35	3.81728	Ren et al., 2012
616	108.45	27.96	828	15.3667	1207	Pinus massoniana	Planted	17	2.05512	Ren et al., 2012
617	108.45	27.97	828	15.3667	1207	Quercus	Planted	70	75.38	Ren et al., 2012
618	108.45	27.95	828	15.3667	1207	Pinus armandii	Natural	90	86.01	Shen, 2013
619	108.45	27.98	828	15.3667	1207	Pinus tabuliformis	Planted	90	92.35	Shen, 2013
620	108.45	27.94	828	15.3667	1207	Pinus tabuliformis	Planted	55	54.93	Deng and Shangguan, 2009
621	108.45	27.97	828	15.3667	1207	Quercus	Natural	90	77.01	Zhong et al., 2014
622	108.45	27.94	828	15.3667	1207	Pinus tabuliformis	Planted	90	70.2607	Zhong et al., 2014
623	108.45	27.95	828	15.3667	1207	Pinus tabuliformis	Planted	90	81.9327	Zhong et al., 2014
624	108.45	27.96	828	15.3667	1207	Pinus tabuliformis	Planted	90	87.9278	Zhong et al., 2014
625	108.45	33.43	1710	8.69167	946	Pinus tabuliformis	Planted	23	69.2935	Huang, 2011
626	108.45	35.29	1306	9.9	603	Larix	Natural	26	33.385	Liu, 2012
627	108.45	35.28	1306	9.9	603	Pinus tabuliformis	Planted	10	37.3	Liu, 2012
628	108.45	35.3	1306	9.9	603	Pinus tabuliformis	Planted	30	4.95	Wang et al., 2012
629	108.45	35.28	1306	9.9	603	Pinus tabuliformis	Planted	50	34.44	Wang et al., 2012
630	108.45	35.29	1306	9.9	603	Pinus tabuliformis	Natural	80	45.12	Wang et al., 2012
631	108.45	35.28	1306	9.9	603	Pinus tabuliformis	Natural	25	55.81	Hong, 2009
632	108.452	33.435	1710	8.69167	946	Quercus	Natural	60	51.25	Kang, 2012
633	108.452	33.435	1710	8.69167	946	Eucalyptus	Natural	40	5.61362	Yang, 2013
634	108.452	33.435	1710	8.69167	946	Acacia mangium	Natural	41	2.64032	Yang, 2013
635	108.452	33.435	1710	8.69167	946	Eucalyptus	Natural	42	10.6284	Yang, 2013
636	108.452	33.435	1710	8.69167	946	Acacia mangium	Natural	43	4.55627	Yang, 2013
637	108.452	33.435	1710	8.69167	946	Eucalyptus	Natural	42	23.3105	Yang, 2013
638	108.452	33.435	1710	8.69167	946	Acacia mangium	Natural	40	11.3452	Yang, 2013
639	108.46	33.55	1745	8.42083	916	Eucalyptus	Natural	60	13.6125	Kang, 2012
640	108.46	33.456	1710	8.69167	946	Acacia mangium	Natural	42	2.78634	Yang, 2013
641	108.46	33.456	1710	8.69167	946	Eucalyptus	Natural	45	12.5894	Yang, 2013
642	108.46	27.95	828	15.3667	1207	Acacia mangium	Planted	17	9.41576	Deng and Shangguan, 2009
643	108.461	33.456	1710	8.69167	946	Eucalyptus	Natural	40	27.5365	Yang, 2013
644	108.463	33.457	1710	8.69167	946	Pinus tabuliformis	Natural	90	101.019	Yang, 2013
645	108.464	33.457	1710	8.69167	946	Pinus tabuliformis	Natural	90	110.886	Yang, 2013
646	108.469	33.436	1710	8.69167	946	Pinus tabuliformis	Natural	90	120.04	Yang, 2013
647	108.47	33.46	1710	8.69167	946	Pinus tabuliformis	Natural	90	154.928	Kang, 2012
648	108.47	33.42	1710	8.69167	946	Pinus tabuliformis	Natural	90	86.8786	Kang, 2012
649	108.471	33.438	1710	8.69167	946	Pinus tabuliformis	Natural	90	89.4793	Li et al., 2014
650	108.48	33.47	1710	8.69167	946	Pinus tabuliformis	Natural	90	92.7433	Kang, 2012
651	108.481	33.443	1710	8.69167	946	Pinus tabuliformis	Natural	90	103.741	Yang, 2013
652	108.481	33.443	1710	8.69167	946	Pinus tabuliformis	Natural	90	95.0809	Yang, 2013
653	108.49	23.05	226	21.6083	1559	Pinus armandii	Planted	90	70.4796	Ye et al., 2010
654	108.49	23.03	226	21.6083	1559	Pinus armandii	Planted	65	69.6827	Ye et al., 2010
655	108.49	23.03	226	21.6083	1559	Pinus armandii	Planted	90	94.485	Ye et al., 2010
656	108.49	23.03	226	21.6083	1559	Pinus armandii	Planted	110	108.576	Ye et al., 2010
657	108.5	23.04	226	21.6083	1559	Pinus armandii	Planted	140	128.936	Ye et al., 2010
658	108.5	23.03	226	21.6083	1559	Pinus armandii	Planted	80	72.7112	Ye et al., 2010
659	108.5	23.06	226	21.6083	1559	Pinus armandii	Planted	100	93.815	Ye et al., 2010
660	108.5	23.04	226	21.6083	1559	Pinus armandii	Planted	90	86.4386	Ye et al., 2010
661	108.5	23.03	226	21.6083	1559	Pinus armandii	Planted	90	91.2755	Ye et al., 2010
662	108.5	23.04	226	21.6083	1559	Pinus armandii	Planted	100	95.3872	Ye et al., 2010
663	108.51	23.03	353	20.8167	1592	Pinus armandii	Planted	110	119.221	Ye et al., 2010
664	108.51	23.03	353	20.8167	1592	Pinus armandii	Planted	89	84.2919	Zhang, 2010
665	108.51	23.03	353	20.8167	1592	Pinus armandii	Planted	90	95.4736	Zhang, 2010
666	108.51	23.03	353	20.8167	1592	Pinus armandii	Planted	100	102.442	Zhang, 2010
667	108.51	23.03	353	20.8167	1592	Pinus armandii	Planted	100	97.3007	Zhang, 2010
668	108.533	33.533	1415	10.0125	860	Pinus tabuliformis	Natural	60	86.455	Kang, 2012
669	108.542	33.526	1415	10.0125	860	Acacia mangium	Natural	45	28.88	Yang, 2013
670	108.544	33.544	1415	10.0125	860	Acacia mangium	Natural	60	24.02	Kang, 2012
671	108.544	33.544	1415	10.0125	860	Acacia mangium	Natural	46	64.02	Yang, 2013
672	108.544	33.544	1415	10.0125	860	Acacia mangium	Natural	40	84.315	Yang, 2013
673	108.55	35.08	1507	8.97083	643	Robinia pseudoacacia	Planted	30	57.5	Cheng, 2014
674	108.564	33.564	1415	10.0125	860	Populus tomentosa	Natural	60	19.33	Kang, 2012
675	108.564	33.564	1415	10.0125	860	Pinus tabuliformis	Natural	42	44.95	Yang, 2013
676	108.58	34.02	488	14.325	614	Quercus	Planted	26	21.755	Wang, 2010
677	108.614	33.564	1415	10.0125	860	Betula platyphylla	Natural	60	26.36	Kang, 2012
678	108.65	35.83	1485	8.60833	561	Populus tomentosa	Natural	38	49.755	Liu, 2012
679	108.65	35.83	1485	8.60833	561	Eucalyptus	Natural	42	15.51	Hong, 2009
680	108.65	35.83	1485	8.60833	561	Cunninghamia lanceolata	Natural	41	27.16	Qi, 2011
681	108.65	35.83	1485	8.60833	561	Pinus tabuliformis	Natural	39	6.47526	Cai, 2012
682	108.66	19.02	9	25.0375	1026	Pinus tabuliformis	Planted	15	8.05203	Shi et al., 2011
683	108.69	24.43	285	20.4042	1517	Pinus tabuliformis	Planted	11	10.0842	Bao, 2010
684	108.7	36.43	1402	8.50833	491	Pinus tabuliformis	Planted	12	10.7439	Shen et al., 2013
685	108.7	36.43	1402	8.50833	491	Pinus tabuliformis	Planted	12	12.666	Shen et al., 2013
686	108.7	36.43	1402	8.50833	491	Pinus tabuliformis	Planted	21	15.2325	Shen et al., 2013
687	108.7	36.43	1402	8.50833	491	Pinus tabuliformis	Planted	50	43.3	Shen et al., 2013
688	108.7	36.43	1402	8.50833	491	Pinus tabuliformis	Planted	12	48.96	Shen et al., 2013
689	108.7	36.43	1402	8.50833	491	Pinus tabuliformis	Planted	12	22.49	Shen et al., 2013
690	108.71	35.71	1407	9.0125	560	Cinnamomum camphora	Natural	40	21.99	Song and Zhang, 2010
691	108.71	35.71	1407	9.0125	560	Cinnamomum camphora	Natural	40	78.98	Song and Zhang, 2010
692	108.71	35.71	1407	9.0125	560	Cinnamomum camphora	Natural	40	24.21	Song and Zhang, 2010
693	108.77	24.96	472	18.95	1494	Cinnamomum camphora	Natural	18	34.65	Tao, 2012
694	108.78	24.97	472	18.95	1494	Cinnamomum camphora	Natural	22	21.03	Tao, 2012
695	108.78	24.96	472	18.95	1494	Cinnamomum camphora	Natural	18	24.835	Tao, 2012
696	108.79	24.97	472	18.95	1494	Cinnamomum camphora	Natural	18	15.085	Tao, 2012
697	108.79	24.96	472	18.95	1494	Cinnamomum camphora	Natural	18	20.72	Tao, 2012
698	108.79	24.97	472	18.95	1494	Cinnamomum camphora	Natural	18	17.19	Tao, 2012
699	108.79	24.97	472	18.95	1494	Cunninghamia lanceolata	Natural	18	38.795	Tao, 2012
700	108.79	24.97	472	18.95	1494	Pinus tabuliformis	Natural	18	33.02	Tao, 2012
701	108.79	24.97	472	18.95	1494	Pinus tabuliformis	Natural	18	22.64	Tao, 2012
702	108.82	22.13	31	22.5167	1871	Pinus tabuliformis	Planted	13	25.685	Fang and Xiang, 2008
703	108.88	35.45	1324	9.7125	592	Pinus tabuliformis	Planted	23	23.1053	Cheng and Zou, 1990
704	108.88	35.45	1324	9.7125	592	Pinus tabuliformis	Planted	33	53.0375	Huang, 2007
705	108.88	35.45	1324	9.7125	592	Pinus tabuliformis	Planted	47	50.1029	Huang, 2007
706	108.88	36.6	1424	8.23333	483	Itoa orientalis,Bauhinia brachycarpa	Planted	21	229.16	Yang et al., 2014
707	108.88	36.6	1424	8.23333	483	Itoa orientalis,Bauhinia brachycarpa	Planted	22	233.74	Yang et al., 2014
708	108.88	36.6	1424	8.23333	483	Pinus massoniana	Planted	20	2.68897	Yang et al., 2014
709	108.89	18.73	682	21.7458	1523	Pinus massoniana	Natural	180	59.362	Cheng et al., 2010
710	108.89	18.73	682	21.7458	1523	Pinus massoniana	Natural	80	92.1705	Cheng et al., 2010
711	108.91	24.99	307	19.6958	1492	Cunninghamia lanceolata	Planted	80	77.2539	Tao, 2012
712	108.91	25	429	18.8875	1489	Cunninghamia lanceolata	Planted	80	83.6732	Tao, 2012
713	108.91	24.99	307	19.6958	1492	Cunninghamia lanceolata	Planted	100	135.425	Tao, 2012
714	108.91	24.97	307	19.6958	1492	Cunninghamia lanceolata	Planted	120	154.861	Tao, 2012
715	108.92	25	429	18.8875	1489	Eucalyptus	Planted	4	2.35843	Tao, 2012
716	108.92	24.98	307	19.6958	1492	Eucalyptus	Planted	18	23.5931	Tao, 2012
717	108.92	24.97	307	19.6958	1492	Eucalyptus	Planted	21	27.8736	Tao, 2012
718	108.92	24.99	307	19.6958	1492	Pinus massoniana	Planted	28	33.625	Tao, 2012
719	108.92	25	429	18.8875	1489	Robinia pseudoacacia	Planted	4	2.12	Tao, 2012
720	108.92	24.99	307	19.6958	1492	Robinia pseudoacacia	Planted	4	5.24	Tao, 2012
721	108.93	24.88	307	19.6958	1492	Robinia pseudoacacia	Planted	13	15.89	Pang, 2009
722	109.08	36.92	1285	8.64167	469	Robinia pseudoacacia	Planted	15	19.28	Li and Liu, 2014
723	109.08	36.91	1285	8.64167	469	Robinia pseudoacacia	Planted	27	26.48	Li and Liu, 2014
724	109.09	36.91	1285	8.64167	469	Robinia pseudoacacia	Planted	17	17.55	Li and Liu, 2014
725	109.09	36.91	1285	8.64167	469	Robinia pseudoacacia	Planted	38	2.12	Li and Liu, 2014
726	109.09	36.91	1285	8.64167	469	Robinia pseudoacacia	Planted	5	5.24	Li and Liu, 2014
727	109.09	36.91	1285	8.64167	469	Robinia pseudoacacia	Planted	30	15.89	Li and Liu, 2014
728	109.09	36.91	1285	8.64167	469	Robinia pseudoacacia	Planted	56	19.28	Li and Liu, 2014
729	109.1	36.92	1285	8.64167	469	Robinia pseudoacacia	Planted	20	26.48	Li and Liu, 2014
730	109.1	36.91	1285	8.64167	469	Robinia pseudoacacia	Planted	30	17.55	Li and Liu, 2014
731	109.1	36.9	1285	8.64167	469	Pinus tabuliformis	Planted	20	17.665	Li and Liu, 2014
732	109.1	36.91	1285	8.64167	469	Populus tomentosa	Planted	38	33.77	Li and Liu, 2014
733	109.1	37.18	1363	8.06667	440	Itoa orientalis,Bauhinia brachycarpa	Planted	80	159.1	Cheng and Zou, 1990
734	109.11	36.94	1285	8.64167	469	Populus tomentosa	Planted	56	48.34	Li and Liu, 2014
735	109.12	30.05	1028	13.8	1483	Populus tomentosa	Planted	80	147.045	Li, 2006
736	109.17	19.07	673	21.6792	1596	Robinia pseudoacacia	Natural	80	74.4014	Bu, 2013
737	109.21	36.65	1233	9.05417	509	Robinia pseudoacacia	Planted	26	24.7	Hu, 2012
738	109.21	36.65	1233	9.05417	509	Robinia pseudoacacia	Planted	80	144.167	Hu, 2012
739	109.25	36.75	1217	9.00417	497	Robinia pseudoacacia	Planted	30	34.6	Ai et al., 2014
740	109.25	36.75	1217	9.00417	497	Robinia pseudoacacia	Planted	30	4.52333	Ai et al., 2014
741	109.27	36.76	1217	9.00417	497	Robinia pseudoacacia	Planted	37	22.5433	Ai et al., 2014
742	109.27	36.76	1217	9.00417	497	Robinia pseudoacacia	Planted	37	28.3937	Ai et al., 2014
743	109.33	36.75	1217	9.00417	497	Robinia pseudoacacia	Planted	10	10.3	Zhao et al., 2013
744	109.33	36.86	1259	8.69583	478	Robinia pseudoacacia	Planted	10	25.9202	Ai et al., 2014
745	109.33	36.86	1259	8.69583	478	Robinia pseudoacacia	Planted	30	9.7	Zhao et al., 2013
746	109.33	36.75	1217	9.00417	497	Quercus	Planted	20	21.95	Ai et al., 2014
747	109.39	36.82	1156	9.24167	510	Quercus	Planted	17	28.845	Ai et al., 2014
748	109.39	36.82	1156	9.24167	510	Quercus	Planted	17	22.71	Ai et al., 2014
749	109.4	28.49	653	15.2417	1361	Quercus	Planted	5	31.63	Hu, 2012
750	109.4	29.49	598	15.7125	1442	Quercus	Planted	50	44.84	Hu, 2012
751	109.45	28.4	653	15.2417	1361	Eucalyptus	Planted	5	19.155	Fang et al., 2010
752	109.45	28.4	653	15.2417	1361	Eucalyptus	Planted	48	46.41	Fang et al., 2010
753	109.45	28.4	653	15.2417	1361	Eucalyptus	Planted	14	64.085	Fang et al., 2010
754	109.47	19.8	32	24.4208	877	Cunninghamia lanceolata	Planted	5	43.6	Zhang et al., 2005
755	109.47	19.8	32	24.4208	877	Cunninghamia lanceolata	Planted	5	65.906	Zhang, 2010
756	109.47	19.8	32	24.4208	877	Castanopsis hystrix	Planted	5	28.6385	Zhang, 2010
757	109.49	26.86	395	16.775	1247	Cunninghamia lanceolata	Planted	80	97.411	Li, 2011
758	109.49	26.87	395	16.775	1247	Castanopsis hystrix	Planted	19	33.666	Li, 2011
759	109.49	26.88	395	16.775	1247	Cunninghamia lanceolata	Planted	80	100.554	Li, 2011
760	109.5	26.8	461	16.5333	1269	Castanopsis hystrix	Planted	130	128.507	Xiao, 2007
761	109.5	26.8	461	16.5333	1269	Bamboo	Planted	10	31.4216	Li, 2011
762	109.5	26.9	395	16.775	1247	Castanopsis hystrix	Planted	19	51.9994	Li, 2011
763	109.5	26.89	395	16.775	1247	Quercus	Planted	19	42.02	Li, 2011
764	109.5	26.8	461	16.5333	1269	Eucalyptus	Planted	100	14.3172	Li, 2011
765	109.5	26.82	461	16.5333	1269	Eucalyptus	Natural	60	16.8677	Li, 2011
766	109.51	26.81	386	16.875	1290	Eucalyptus	Natural	19	22.6411	Li, 2011
767	109.54	28.38	718	14.8375	1396	Eucalyptus	Planted	14	36.0331	Hu, 2012
768	109.58	19.53	117	24.275	1267	Quercus	Planted	30	28.664	Xiang, 2012
769	109.58	19.53	117	24.275	1267	Quercus	Planted	30	29.3724	Xiang, 2012
770	109.58	19.53	117	24.275	1267	Quercus	Planted	5	35.551	Xiang, 2012
771	109.58	19.53	117	24.275	1267	Cunninghamia lanceolata	Planted	6	31.055	Xiang, 2012
772	109.6	36.06	1234	9.38333	540	Cunninghamia lanceolata	Natural	35	27.295	Wang et al., 2012
773	109.6	36.06	1234	9.38333	540	Cunninghamia lanceolata	Natural	75	55.165	Wang et al., 2012
774	109.6	36.06	1234	9.38333	540	Cunninghamia lanceolata	Natural	105	31.41	Wang et al., 2012
775	109.63	26.78	386	16.875	1290	Cunninghamia lanceolata	Planted	11	24.855	Li, 2010
776	109.63	26.76	386	16.875	1290	Cunninghamia lanceolata	Planted	10	62.88	Li, 2010
777	109.63	26.77	386	16.875	1290	Cunninghamia lanceolata	Planted	14	48.795	Li, 2010
778	109.63	26.8	386	16.875	1290	Cunninghamia lanceolata	Planted	11	39.905	Li, 2010
779	109.63	26.79	386	16.875	1290	Cunninghamia lanceolata	Planted	11	69.04	Li, 2010
780	109.63	26.78	386	16.875	1290	Cunninghamia lanceolata	Planted	14	54.145	Li, 2010
781	109.63	26.77	386	16.875	1290	Cunninghamia lanceolata	Planted	14	40.63	Li, 2010
782	109.63	26.76	386	16.875	1290	Cunninghamia lanceolata	Planted	16	30.94	Li, 2010
783	109.63	26.78	386	16.875	1290	Cunninghamia lanceolata	Planted	16	33.955	Li, 2010
784	109.63	26.78	386	16.875	1290	Cunninghamia lanceolata	Planted	11	30.505	Li, 2010
785	109.63	26.77	386	16.875	1290	Pinus massoniana	Planted	11	14	Li, 2010
786	109.63	26.78	386	16.875	1290	Pinus massoniana	Planted	11	47.4	Li, 2010
787	109.64	26.78	386	16.875	1290	Pinus massoniana	Planted	70	83	Li, 2010
788	109.65	26.75	386	16.875	1290	Pinus massoniana	Planted	70	84.55	Li, 2010
789	109.67	23.75	303	20.2958	1414	Pinus Kwangtungensis+Pseudotsuga brevifolia+ Tsuga chinensis var.tchekiangensis	Planted	70	78.095	Han et al., 2010
790	109.67	23.75	303	20.2958	1414	Eucalyptus	Planted	14	14.6255	Han et al., 2010
791	109.67	23.75	303	20.2958	1414	Eucalyptus	Planted	23	15.6515	Han et al., 2010
792	109.67	23.75	303	20.2958	1414	Eucalyptus	Planted	38	23.2562	Huang et al., 2011
793	109.67	23.75	303	20.2958	1414	Eucalyptus	Planted	16	34.1406	Dong, 2012
794	109.69	19.92	34	24.1167	662	Eucalyptus	Planted	30	38.9598	Xiang, 2012
795	109.69	19.92	34	24.1167	662	Cunninghamia lanceolata	Planted	30	43.6	Xiang, 2012
796	109.69	19.92	34	24.1167	662	Cunninghamia lanceolata	Planted	30	22.75	Xiang, 2012
797	109.69	19.92	34	24.1167	662	Cunninghamia lanceolata	Planted	30	54.28	Xiang, 2012
798	109.69	19.92	34	24.1167	662	Cunninghamia lanceolata	Planted	40	77.625	Xiang, 2012
799	109.69	19.92	34	24.1167	662	Cunninghamia lanceolata	Planted	40	80.4	Xiang, 2012
800	109.7	26.78	377	16.9	1318	Cunninghamia lanceolata	Planted	40	124.74	Zhang et al., 2009
801	109.7	26.15	537	16.6417	1455	Itoa orientalis,Bauhinia brachycarpa	Planted	6	8.25833	Li, 2010
802	109.7	26.15	537	16.6417	1455	Itoa orientalis,Bauhinia brachycarpa	Planted	11	33.3528	Bi and Wang, 2011
803	109.7	26.15	537	16.6417	1455	Itoa orientalis,Bauhinia brachycarpa	Planted	17	56.4368	Bi and Wang, 2011
804	109.7	26.15	537	16.6417	1455	Itoa orientalis,Bauhinia brachycarpa	Planted	60	75.8083	Bi and Wang, 2011
805	109.7	26.15	537	16.6417	1455	Itoa orientalis,Bauhinia brachycarpa	Planted	70	97.9324	Bi and Wang, 2011
806	109.75	19.27	328	23.4333	1673	Cunninghamia lanceolata	Planted	50	71.17	Liao, 2013
807	109.75	19.27	328	23.4333	1673	Phoebe bournei	Planted	12	68.995	Liao, 2013
808	109.75	19.27	328	23.4333	1673	Cunninghamia lanceolata	Planted	15	68.785	Liao, 2013
809	109.75	19.27	328	23.4333	1673	Cunninghamia lanceolata	Planted	19	49.2	Liao, 2013
810	109.75	19.27	328	23.4333	1673	Quercus	Planted	24	52.65	Liao, 2013
811	109.78	26.9	405	16.6208	1309	Quercus	Planted	20	60	Huang et al., 2004
812	109.78	26.9	405	16.6208	1309	Eucalyptus	Planted	20	16.23	Huang et al., 2004
813	109.78	26.9	405	16.6208	1309	Phoebe bournei	Planted	100	135.385	Huang et al., 2004
814	109.78	26.92	405	16.6208	1309	Pinus massoniana	Planted	80	75.545	Wang et al., 2009
815	109.78	26.92	405	16.6208	1309	Castanopsis hystrix	Planted	80	81.712	Wang et al., 2009
816	109.78	26.92	405	16.6208	1309	Castanopsis hystrix	Planted	80	106.1	Wang et al., 2009
817	109.81	19.17	328	23.4333	1673	Eucalyptus	Planted	5	11.3849	Shi et al., 2011
818	109.83	26.87	405	16.6208	1309	Eucalyptus	Natural	27	9.54931	Zheng, 2012
819	109.83	26.87	405	16.6208	1309	Eucalyptus	Planted	47	30.5783	Zheng, 2012
820	109.83	26.87	405	16.6208	1309	Eucalyptus	Natural	67	41.4309	Shao et al., 2014
821	109.83	29.18	615	15.4958	1455	Eucalyptus	Planted	38	48.1774	Zheng, 2012
822	109.84	19.04	255	23.9042	1716	Cryptomeria fortunei	Planted	80	73.163	Xiang, 2012
823	109.84	19.04	255	23.9042	1716	Cryptomeria fortunei	Planted	80	76.596	Xiang, 2012
824	109.84	19.04	255	23.9042	1716	Cryptomeria fortunei	Planted	100	100.063	Xiang, 2012
825	109.84	19.04	255	23.9042	1716	Cryptomeria fortunei	Planted	80	85.8902	Xiang, 2012
826	109.84	19.04	255	23.9042	1716	Eucalyptus	Planted	100	105.653	Xiang, 2012
827	109.84	19.04	255	23.9042	1716	Eucalyptus	Planted	110	123.427	Xiang, 2012
828	109.85	22.55	263	20.8625	1336	Eucalyptus	Planted	50	116.515	Mo et al., 2012
829	109.85	22.55	263	20.8625	1336	Eucalyptus	Planted	50	139.225	Mo et al., 2012
830	109.85	22.55	263	20.8625	1336	Eucalyptus	Planted	50	121.452	Mo et al., 2012
831	109.85	20.84	23	23.5583	1198	Eucalyptus urophylla	Planted	50	112.565	Wang et al., 2013
832	109.85	22.55	263	20.8625	1336	Cryptomeria fortunei Hooibrenk	Planted	50	120.464	Jiang et al., 2012
833	109.86	20.84	23	23.5583	1198	Eucalyptus urophylla	Planted	50	111.578	Wang et al., 2013
834	109.86	20.84	23	23.5583	1198	Eucalyptus urophylla	Planted	50	116.515	Wang et al., 2013
835	109.86	20.84	23	23.5583	1198	Eucalyptus camaldulensis	Planted	60	107.628	Wang et al., 2013
836	109.86	20.86	23	23.5583	1198	Eucalyptus grandis x E.urophylla	Planted	60	124.413	Wang et al., 2013
837	109.86	20.84	23	23.5583	1198	Eucalyptus urophylla	Planted	60	126.389	Wang et al., 2013
838	109.86	20.84	23	23.5583	1198	Eucalyptus urophylla	Planted	60	135.275	Wang et al., 2013
839	109.86	20.88	23	23.5583	1198	Eucalyptus urophylla×E.tereticornis	Planted	60	129.351	Wang et al., 2013
840	109.86	20.84	23	23.5583	1198	Eucalyptus urophylla×E.tereticornis	Planted	60	125.401	Wang et al., 2013
841	109.86	20.84	23	23.5583	1198	Eucalyptus urophylla×E.tereticornis	Planted	60	117.502	Wang et al., 2013
842	109.86	20.84	23	23.5583	1198	Eucalyptus urophylla	Planted	60	111.578	Wang et al., 2013
843	109.86	20.84	23	23.5583	1198	Eucalyptus urophylla×E.tereticornis	Planted	60	121.452	Wang et al., 2013
844	109.86	20.84	23	23.5583	1198	Eucalyptus urophylla×E.tereticornis	Planted	60	157.986	Wang et al., 2013
845	109.86	20.84	23	23.5583	1198	Eucalyptus urophylla×E.tereticornis	Planted	60	112.565	Wang et al., 2013
846	109.86	20.86	23	23.5583	1198	Eucalyptus	Planted	60	127.376	Wang et al., 2013
847	109.86	20.84	23	23.5583	1198	E.urophylla×E.grandis	Planted	60	132.313	Wang et al., 2013
848	109.86	20.84	23	23.5583	1198	Eucalyptus urophylla	Planted	60	148.112	Wang et al., 2013
849	109.86	20.87	23	23.5583	1198	Eucalyptus urophylla	Planted	60	130.338	Wang et al., 2013
850	109.86	20.84	23	23.5583	1198	Eucalyptus urophylla	Planted	60	145.15	Wang et al., 2013
851	109.86	20.84	23	23.5583	1198	Eucalyptus urophylla×E.tereticornis	Planted	60	134.288	Wang et al., 2013
852	109.86	20.84	23	23.5583	1198	E.urophylla×E.grandis	Planted	60	115.527	Wang et al., 2013
853	109.86	20.84	23	23.5583	1198	E.urophylla×E.grandis	Planted	60	135.275	Wang et al., 2013
854	109.86	20.86	23	23.5583	1198	E.urophylla×E.grandis	Planted	60	131.326	Wang et al., 2013
855	109.87	20.84	23	23.5583	1198	Eucalyptus	Planted	60	142.187	Wang et al., 2013
856	109.88	24.77	295	19.3625	1732	Cunninghamia lanceolata	Planted	14	40.455	Zeng et al., 2013
857	109.88	24.77	295	19.3625	1732	Pinus massoniana	Planted	70	95.94	Zeng et al., 2013
858	109.88	24.77	295	19.3625	1732	Pinus massoniana	Planted	70	80.455	Zeng et al., 2013
859	109.88	24.77	295	19.3625	1732	Cunninghamia lanceolata	Planted	24	63.01	Xiao, 2007
860	109.88	24.77	295	19.3625	1732	Cunninghamia lanceolata	Planted	21	21.595	Bao, 2010
861	109.88	24.77	295	19.3625	1732	Cunninghamia lanceolata	Planted	32	48.645	Pang, 2009
862	109.88	24.77	295	19.3625	1732	Schima,Engelhardtia roxburghiana,鹅掌柴,Castanopsis fissa (Champ. ex Benth.) Rehd. et Wils.	Natural	43	31.125	Pang, 2009
863	109.88	26.87	483	16.1958	1341	Pinus massoniana	Natural	70	73.7	Zhang, 2008
864	109.88	26.87	483	16.1958	1341	Pinus massoniana	Natural	70	81.5	Zhang, 2008
865	109.88	26.87	483	16.1958	1341	Castanopsis fargesii ,Machilus pingii	Natural	70	106.1	Zhang, 2008
866	109.88	27.05	410	16.4958	1327	Phyllostachys heterocycla	Planted	12	19.3	Zhang, 2010
867	109.9	26.87	483	16.1958	1341	Castanopsis fargesii,Machilus pauhoi kanehira,Elaeocarpus decipiens	Natural	70	89.37	Gong et al., 2011
868	109.9	26.87	483	16.1958	1341	Pinus massoniana	Planted	70	81.935	Gong et al., 2011
869	109.9	26.87	483	16.1958	1341	Castanopsis fargesii,Machilus pauhoi kanehira,Elaeocarpus decipiens	Natural	70	126.61	Gong et al., 2011
870	109.93	35.76	1530	8.05417	566	Pinus tabuliformis	Planted	24	61.2707	Wang, 2013
871	109.93	22.78	190	21.175	1360	Cunninghamia lanceolata	Planted	10	13.12	Wang, 2013
872	109.93	22.78	190	21.175	1360	Cunninghamia lanceolata	Planted	11	29.68	Wang, 2013
873	109.93	22.78	190	21.175	1360	Cunninghamia lanceolata	Planted	14	39.41	Wang, 2013
874	109.93	22.78	190	21.175	1360	Cunninghamia lanceolata	Planted	18	60.26	Wang, 2013
875	109.93	22.78	190	21.175	1360	Cunninghamia lanceolata	Planted	70	84.45	Wei et al., 2012
876	110.03	30.8	1334	11.825	1317	Larix kaempferi	Planted	18	30.965	Huang, 2011
877	110.03	30.8	1334	11.825	1317	Larix kaempferi	Planted	70	112.58	Huang, 2011
878	110.03	30.8	1334	11.825	1317	Larix kaempferi	Planted	70	117.64	Zhang et al., 2011
879	110.03	30.8	1334	11.825	1317	Larix kaempferi	Planted	70	95.82	Zhang et al., 2011
880	110.05	37.62	1002	9.0125	478	Robinia pseudoacacia	Planted	18	21.525	Zhang, 2008
881	110.05	37.62	1002	9.0125	478	Robinia pseudoacacia	Planted	18	21.14	Zhang, 2008
882	110.05	37.62	1002	9.0125	478	Robinia pseudoacacia	Planted	18	21.005	Zhang, 2008
883	110.05	37.62	1002	9.0125	478	Robinia pseudoacacia	Planted	18	20.57	Zhang, 2008
884	110.05	37.62	1002	9.0125	478	Robinia pseudoacacia	Planted	18	21.23	Chen, 2009
885	110.05	37.62	1002	9.0125	478	Robinia pseudoacacia	Planted	18	23.455	Chen, 2009
886	110.13	27.15	491	16.0625	1359	Cunninghamia lanceolata	Planted	70	291.203	Wang et al., 2006
887	110.13	27.15	491	16.0625	1359	Castanopsis hystrix	Natural	70	155.331	Wang et al., 2006
888	110.13	27.15	491	16.0625	1359	Cunninghamia lanceolata	Planted	70	170.157	Wang, 2006
889	110.13	27.15	491	16.0625	1359	Cunninghamia lanceolata	Planted	70	155.88	Wang, 2006
890	110.13	27.15	491	16.0625	1359	Cunninghamia lanceolata	Planted	70	168.87	Wang, 2006
891	110.13	27.15	491	16.0625	1359	Cunninghamia lanceolata	Planted	70	162.665	Li, 2008
892	110.13	27.15	491	16.0625	1359	Cunninghamia lanceolata	Planted	18	66.9	Niu et al., 2009
893	110.13	27.15	491	16.0625	1359	Castanopsis hystrix	Natural	70	72.4	Niu et al., 2009
894	110.17	29.5	688	15	1444	Cunninghamia lanceolata	Planted	19	29.88	Bao, 2010
895	110.17	29.5	688	15	1444	Pinus massoniana	Natural	24	29.625	Ge et al., 2012
896	110.17	29.5	688	15	1444	Phoebe bournei	Natural	15	31.825	Shen et al., 2013
897	110.3	31	710	14.9125	1023	Picea asperata	Natural	87	55.34	Lin et al., 2014
898	110.31	31.47	1942	8.15	1307	Abies fargesii	Natural	70	160.529	Cui et al., 2012
899	110.31	31.47	1942	8.15	1307	Abies fargesii	Natural	100	15.4589	Cui et al., 2012
900	110.31	31.47	1942	8.15	1307	Abies fargesii	Planted	40	45.8946	Cui et al., 2012
901	110.45	25.35	289	18.6125	1702	Pinus massoniana	Planted	5	2.9765	Du et al., 2013
902	110.46	19.26	42	24.6417	1877	Eucalyptus	Planted	6	10.8218	Xiang, 2012
903	110.46	19.26	42	24.6417	1877	Eucalyptus	Planted	13	20.998	Xiang, 2012
904	110.46	19.26	42	24.6417	1877	Eucalyptus	Planted	15	26.0695	Xiang, 2012
905	110.46	19.26	42	24.6417	1877	Eucalyptus	Planted	21	46.4624	Xiang, 2012
906	110.46	19.26	42	24.6417	1877	Eucalyptus	Planted	18	36.2022	Xiang, 2012
907	110.48	31.32	1159	12.2792	1123	Quercus aliena va. acuteserrata	Natural	70	98.405	Qi, 2011
908	110.48	31.32	1159	12.2792	1123	Castanopsis hystrix	Planted	70	118.5	Hu, 2012
909	110.508	19.074				Eucalyptus urophylla×E.tereticornis	Planted	9	13.29	Shi et al., 2011
910	110.6	31.7	1517	9.96667	1148	Picea jezoensis-Abies nephrolepis	Natural	151	53.45	Lin et al., 2014
911	110.67	23.75	197	20.8375	1509	pinus elliottii	Planted	70	77.735	Dong, 2012
912	110.68	19.83	22	24.2333	1807	Eucalyptus urophylla×E.tereticornis	Planted	15	24.61	Shi et al., 2011
913	110.7	32	618	14.0625	900	Picea jezoensis-Abies nephrolepis	Natural	159	54.79	Lin et al., 2014
914	110.7	31.2	739	14.1292	1022	Picea jezoensis-Abies nephrolepis	Natural	125	33.65	Zhang et al., 2007
915	110.73	36.27	1131	9.425	533	Pinus tabuliformis	Planted	38	33.92	Chi et al., 2014
916	110.78	36.12	1093	9.72083	538	Robinia pseudoacacia	Planted	11	8.655	Chen, 2009
917	110.78	36.12	1093	9.72083	538	Robinia pseudoacacia	Planted	11	15.42	Chen, 2009
918	110.78	36.12	1093	9.72083	538	Robinia pseudoacacia	Planted	11	14.325	Chen, 2009
919	110.78	36.12	1093	9.72083	538	Robinia pseudoacacia	Planted	11	13.185	Hong, 2009
920	110.9	36.2	1268	8.65833	542	Pinus tabuliformis	Planted	38	33.76	Chi et al., 2014
921	111.01	37.18	1368	7.38333	520	Pinus tabuliformis	Planted	21	23.11	Yang et al., 2013
922	111.03	36.67	1374	7.72083	533	Pinus tabuliformis	Planted	20	12.728	Huang, 2007
923	111.03	36.67	1374	7.72083	533	Robinia pseudoacacia	Planted	20	13.4725	Huang, 2007
924	111.03	36.67	1374	7.72083	533	Pinus tabuliformis	Planted	18	10.697	Huang, 2007
925	111.03	36.67	1374	7.72083	533	Robinia pseudoacacia	Planted	18	19.974	Huang, 2007
926	111.03	36.67	1374	7.72083	533	Platycladus orientalis	Planted	20	11.4115	Huang, 2007
927	111.15	31.88	708	13.5125	961	Pinus armandii	Natural	25	18.432	Li et al. 2014
928	111.15	31.88	708	13.5125	961	Picea jezoensis,Abies nephrolepis		60	41.3347	Zhang et al., 2007
929	111.15	31.88	708	13.5125	961	Picea jezoensis,Abies nephrolepis	Natural	70	75.3537	Zhang et al., 2007
930	111.15	31.88	708	13.5125	961	Coniferous mixed broad leaved forest	Natural	80	78.27	Zhang et al., 2007
931	111.15	31.88	708	13.5125	961	Coniferous mixed broad leaved forest	Natural		50.52	Zhang et al., 2007
932	111.15	31.88	708	13.5125	961	Coniferous mixed broad leaved forest	Natural	90	112.95	Zhang et al., 2007
933	111.15	31.88	708	13.5125	961	Pinus armandii	Natural	50	43.9275	Li et al. 2014
934	111.15	31.88	708	13.5125	961	Pinus armandii	Natural	45	41.3983	Li et al. 2014
935	111.15	31.88	708	13.5125	961	Platycarya longipes,Cyclobalanopsis glauca			34.0789	Zhu et al., 1995
936	111.15	31.88	708	13.5125	961	Platycarya longipes,Cyclobalanopsis glauca			46.3817	Zhu et al., 1995
937	111.15	31.88	708	13.5125	961	Platycarya longipes,Cyclobalanopsis glauca	Natural	150	165.317	Zhang et al., 2007
938	111.15	31.88	708	13.5125	961	Pinus massoniana			33.0819
939	111.15	31.88	708	13.5125	961	Cunninghamia lanceolata			43.7793
940	111.15	31.88	708	13.5125	961	Platycarya longipes,Cyclobalanopsis glauca			19.217	Zhang et al., 2007
941	111.22	37.9	1380	6.72083	503	Pinus tabuliformis	Planted	25	16.795	Chi et al., 2014
942	111.28	23.43	64	22.1667	1365	Pinus massoniana	Planted	80	78.117	Du et al., 2013
943	111.31	31.19	970	12.5292	1128	Pinus massoniana	Planted	20	12.5468	Ge et al., 2012
944	111.31	31.19	970	12.5292	1128	Pinus massoniana	Planted	30	8.29815	Ge et al., 2012
945	111.31	31.19	970	12.5292	1128	Pinus massoniana	Planted	46	8.0881	Ge et al., 2012
946	111.43	38.17	1651	4.95417	504	Pobulus davidiana,Cunninghamia lanceolata ,Quercus liaotungensis Koidz,Betula platyphylla Suk.	Planted	25	43.5289	Chi et al., 2014
947	111.43	38.17	1651	4.95417	504	Pinus tabuliformis	Natural	80	93.1421	Chi et al., 2014
948	111.45	36.2	936	10.2917	539	Pinus tabuliformis	Planted	25	17.3935	Cao, 2013
949	111.45	36.2	936	10.2917	539	Pobulus davidiana	Natural	20	7.6878	Cao, 2013
950	111.45	36.2	936	10.2917	539	Quercus liaotungensis	Planted	30	44.7085	Cao, 2013
951	111.45	36.2	936	10.2917	539	Larix gmelinii	Natural	30	32.4411	Cao, 2013
952	111.45	36.2	936	10.2917	539	Robinia pseudoacacia	Planted	30	30.9094	Cao, 2013
953	111.52	37.86	1875	4.00833	524	Larix gmelinii	Planted	10	4.72635	Luo et al., 2009
954	111.52	37.86	1875	4.00833	524	Larix gmelinii	Planted	18	30.0262	Luo et al., 2009
955	111.52	37.86	1875	4.00833	524	Larix gmelinii	Planted	23	33.6405	Luo et al., 2009
956	111.52	37.86	1875	4.00833	524	Larix gmelinii	Planted	23	41.7031	Luo et al., 2009
957	111.52	37.86	1875	4.00833	524	Larix gmelinii	Planted	21	43.275	Luo et al., 2009
958	111.55	40.75	1048	6.22917	381	Pinus tabuliformis	Planted	32	33.0275	Zhang, 2010
959	111.55	40.75	1048	6.22917	381	Pinus tabuliformis	Planted	40	29.444	Zhang, 2010
960	111.55	40.75	1048	6.22917	381	Pinus tabuliformis	Planted	35	14.483	Zhang, 2010
961	111.55	40.75	1048	6.22917	381	Pinus tabuliformis	Planted	29	42.512	Zhang, 2010
962	111.55	40.75	1048	6.22917	381	Pinus tabuliformis	Planted	31	41.2305	Zhang, 2010
963	111.55	40.75	1048	6.22917	381	Pinus tabuliformis	Planted	30	36.225	Zhang, 2010
964	111.55	40.75	1048	6.22917	381	Pinus tabuliformis	Planted	33	32.917	Zhang, 2010
965	111.6	40.7	1048	6.22917	381	Pinus tabuliformis	Planted	31	30.85	Zhang, 2010
966	111.6	40.7	1048	6.22917	381	Larix gmelinii	Planted	19	24.875	Zhang, 2010
967	111.6	40.7	1048	6.22917	381	Larix gmelinii	Planted	21	23.61	Zhang, 2010
968	111.6	40.7	1048	6.22917	381	Larix gmelinii	Planted	20	32.0465	Zhang, 2010
969	111.6	40.7	1048	6.22917	381	Larix gmelinii	Planted	18	50.5195	Zhang, 2010
970	111.6	40.7	1048	6.22917	381	Larix gmelinii	Planted	33	17.406	Zhang, 2010
971	111.6	40.7	1048	6.22917	381	Larix gmelinii	Planted	80	111.631	Zhang, 2010
972	111.6	40.7	1048	6.22917	381	Larix gmelinii	Planted	29	64.183	Zhang, 2010
973	111.6	40.7	1048	6.22917	381	Larix gmelinii	Planted	21	37.3995	Zhang, 2010
974	111.6	40.7	1048	6.22917	381	Larix gmelinii	Planted	30	52.699	Zhang, 2010
975	111.6	40.7	1048	6.22917	381	Larix gmelinii	Planted	27	35.3215	Zhang, 2010
976	111.6	40.7	1048	6.22917	381	Larix gmelinii	Planted	33	23.233	Zhang, 2010
977	111.65	40.8	1048	6.22917	381	Betula platyphylla	Natural	50	38.306	Zhang, 2010
978	111.65	40.8	1048	6.22917	381	Betula platyphylla	Natural	32	47.1275	Zhang, 2010
979	111.65	40.8	1048	6.22917	381	Betula platyphylla	Natural	28	31.8055	Zhang, 2010
980	111.65	40.8	1048	6.22917	381	Betula platyphylla	Natural	31	21.5145	Zhang, 2010
981	111.65	40.8	1048	6.22917	381	Betula platyphylla	Natural	40	68.086	Zhang, 2010
982	111.65	40.8	1048	6.22917	381	Betula platyphylla	Natural	37	23.112	Zhang, 2010
983	111.65	40.8	1048	6.22917	381	Betula platyphylla	Natural	27	21.2485	Zhang, 2010
984	111.65	40.8	1048	6.22917	381	Betula platyphylla	Natural	35	46.0565	Zhang, 2010
985	111.65	40.8	1048	6.22917	381	Betula platyphylla	Natural	52	55.795	Zhang, 2010
986	111.65	40.8	1048	6.22917	381	Betula platyphylla	Natural	25	36.2185	Zhang, 2010
987	111.65	40.8	1048	6.22917	381	Betula platyphylla	Natural	54	33.519	Zhang, 2010
988	111.65	40.8	1048	6.22917	381	Betula platyphylla	Natural	22	30.4595	Zhang, 2010
989	111.65	40.8	1048	6.22917	381	Betula platyphylla	Natural	21	33.519	Zhang, 2010
990	111.65	40.8	1048	6.22917	381	Betula platyphylla	Planted	35	34.059	Zhang, 2010
991	111.65	40.8	1048	6.22917	381	Betula platyphylla	Planted	26	31.3595	Zhang, 2010
992	111.67	23.75	88	21.5667	1445	Betula platyphylla	Planted	16	28.12	Dong, 2012
993	111.75	24.43	341	19.3417	1501	Betula platyphylla	Planted	15	32.586	Du et al., 2013
994	111.77	40.75	1051	6.5	390	Pinus tabuliformis	Natural	22	45.3091	Li, 2010
995	111.77	40.75	1051	6.5	390	Larix	Natural	22	33.6825	Li, 2010
996	111.77	40.75	1051	6.5	390	Betula platyphylla	Natural	80	90.215	Li, 2010
997	111.77	40.75	1051	6.5	390	Pinus massoniana	Natural	33	51.901	Li, 2010
998	111.77	40.75	1051	6.5	390	Betula platyphylla	Natural	50	37.941	Li, 2010
999	111.77	40.75	1051	6.5	390	Betula platyphylla	Natural	32	46.9449	Li, 2010
1000	111.77	40.75	1051	6.5	390	Betula platyphylla	Natural	28	31.6032	Li, 2010
1001	111.77	40.75	1051	6.5	390	Betula platyphylla	Natural	31	21.3627	Li, 2010
1002	111.77	40.75	1051	6.5	390	Betula platyphylla	Natural	40	67.4851	Li, 2010
1003	111.77	40.75	1051	6.5	390	Betula platyphylla	Natural	37	22.9255	Li, 2010
1004	111.77	40.75	1051	6.5	390	Betula platyphylla	Natural	27	21.0767	Li, 2010
1005	111.77	40.75	1051	6.5	390	Betula platyphylla	Natural	35	45.7218	Li, 2010
1006	111.77	40.75	1051	6.5	390	Betula platyphylla	Natural	52	55.3088	Li, 2010
1007	111.77	40.75	1051	6.5	390	Betula platyphylla	Natural	25	35.9454	Li, 2010
1008	111.77	40.75	1051	6.5	390	Betula platyphylla	Natural	54	33.317	Li, 2010
1009	111.77	40.75	1051	6.5	390	Betula platyphylla	Natural	22	30.3161	Li, 2010
1010	111.77	40.75	1051	6.5	390	Betula platyphylla	Natural	21	30.2045	Li, 2010
1011	111.8	40.8	1051	6.5	390	Betula platyphylla	Natural	22	33.3114	Zhang, 2010
1012	111.8	40.85	1294	5.0375	365	Betula platyphylla	Natural	22	33.9319	Zhang, 2010
1013	111.8	40.8	1051	6.5	390	Betula platyphylla	Natural	33	31.1847	Zhang, 2010
1014	111.81	40.76	1051	6.5	390	Larix principis-rupprechtii	Planted	25	28.0034	Song and Zhang, 2010
1015	111.81	40.76	1051	6.5	390	Larix principis-rupprechtii	Planted	25	19.71	Song and Zhang, 2010
1016	111.81	40.76	1051	6.5	390	Larix principis-rupprechtii	Planted	25	31.25	Song and Zhang, 2010
1017	111.81	40.76	1051	6.5	390	Larix principis-rupprechtii	Planted	25	29.005	Song and Zhang, 2010
1018	111.81	40.76	1051	6.5	390	Larix principis-rupprechtii	Planted	25	25.92	Song and Zhang, 2010
1019	111.81	40.76	1051	6.5	390	Larix	Planted	30	24.755	Xue et al., 2012
1020	111.81	40.76	1051	6.5	390	Pinus tabuliformis	Planted	30	14.675	Xue et al., 2012
1021	111.81	40.76	1051	6.5	390	Pinus tabuliformis	Planted	30	18.135	Cheng, 2013
1022	111.81	40.76	1051	6.5	390	Pinus tabuliformis	Planted	30	17.275	Cheng, 2013
1023	111.81	40.76	1051	6.5	390	Pinus tabuliformis	Planted	30	20.425	Cheng, 2013
1024	111.81	40.76	1051	6.5	390	Pinus tabuliformis	Planted	30	18.69	Cheng, 2013
1025	111.81	40.76	1051	6.5	390	Pinus tabuliformis	Planted	30	19.775	Cheng, 2013
1026	111.81	40.76	1051	6.5	390	Pinus tabuliformis	Planted	30	21.605	Fang, 2013
1027	111.81	40.76	1051	6.5	390	Pinus tabuliformis	Planted	30	22.655	Liu, 2013
1028	111.81	40.76	1051	6.5	390	Pinus tabuliformis	Planted	30	21.445	Shen et al., 2013
1029	111.81	40.76	1051	6.5	390	Pinus tabuliformis	Planted	30	20.875	Shen et al., 2013
1030	111.81	40.76	1051	6.5	390	Pinus tabuliformis	Planted	30	22.82	Shen et al., 2013
1031	111.81	40.76	1051	6.5	390	Pinus tabuliformis	Planted	30	14.06	Shen et al., 2013
1032	111.81	40.76	1051	6.5	390	Pinus tabuliformis	Planted	30	11.06	Shen et al., 2013
1033	111.81	40.76	1051	6.5	390	Pinus tabuliformis	Planted	30	24.75	Shen et al., 2013
1034	111.81	40.76	1051	6.5	390	Pinus tabuliformis	Planted	30	16.54	Yang et al., 2013
1035	111.81	40.76	1051	6.5	390	Pinus tabuliformis	Planted	30	19.08	Yang et al., 2013
1036	111.81	40.76	1051	6.5	390	Pinus tabuliformis	Planted	30	21.56	Yang et al., 2013
1037	111.81	40.76	1051	6.5	390	Pinus tabuliformis	Natural	10	28.15	Qi, 2011
1038	111.81	40.76	1051	6.5	390	Betula platyphylla	Natural	10	11.195	Ren, 2011
1039	111.81	40.76	1051	6.5	390	Betula platyphylla	Natural	45	9.84	Ren, 2011
1040	111.81	40.76	1051	6.5	390	Betula platyphylla	Natural	16	23.46	Ren, 2011
1041	111.85	40.9	1245	5.33333	362	Betula platyphylla	Natural	27	15.76	Zhang, 2010
1042	111.87	23.52	401	20.1083	1544	Pinus massoniana	Natural	80	99.515	Pang, 2009
1043	111.87	23.52	401	20.1083	1544	Pinus massoniana	Natural	80	120.83	Wang et al., 2013
1044	111.91	23.46	418	20.1958	1561	Castanopsis hystrix	Natural	100	141.393	Chen et al., 1993
1045	111.93	33.51	1008	10.6875	838	Quercus aliena var．Acuteserrata	Natural	60	59.6427	Guo et al., 2012
1046	111.93	33.5	1008	10.6875	838	Quercus aliena var．Acuteserrata	Natural	100	73.3136	Guo et al., 2012
1047	111.94	33.48	797	11.8167	835	Quercus aliena var．Acuteserrata	Natural	35	49.33	Qi, 2011
1048	112.02	23.44	236	21.15	1573	Eucalyptus	Planted	6	4.522	Guo et al., 2009
1049	112.02	23.44	236	21.15	1573	Eucalyptus	Planted	15	21.474	Guo et al., 2009
1050	112.07	33.6	681	12.2375	796	Pinus armandii	Natural	60	47.57	Yang, 2012
1051	112.07	33.6	681	12.2375	796	Quercus aliena var．Acuteserrata	Natural	60	63.9139	Yang, 2012
1052	112.07	33.6	681	12.2375	796	Pinus armandii	Natural	100	124.27	Yang, 2012
1053	112.07	33.47	761	11.9292	836	Quercus aliena var．Acuteserrata	Natural	143	174.325	Luan et al., 2011
1054	112.07	33.47	761	11.9292	836	Quercus aliena var．Acuteserrata	Natural	120	154.578	Luan et al., 2011
1055	112.07	33.47	761	11.9292	836	Quercus aliena var．Acuteserrata	Natural	120	165.059	Luan et al., 2011
1056	112.07	33.47	761	11.9292	836	Quercus aliena var．Acuteserrata	Natural	120	189.507	Luan et al., 2011
1057	112.07	33.47	761	11.9292	836	Quercus aliena var．Acuteserrata	Natural	143	211.319	Luan et al., 2011
1058	112.07	36.6	1524	6.84167	589	Pinus armandii	Natural	47	46.86	Wang et al., 2014
1059	112.07	33.47	761	11.9292	836	Pinus armandii	Natural	15	46.86	Chi et al., 2014
1060	112.07	33.47	761	11.9292	836	Pinus armandii	Natural	25	46.86	Pan et al., 2014
1061	112.07	33.47	761	11.9292	836	Pinus armandii	Natural	35	46.86	Pan et al., 2014
1062	112.07	33.47	761	11.9292	836	Pinus armandii	Natural	45	46.86	Pan et al., 2014
1063	112.07	33.47	761	11.9292	836	Pinus armandii	Natural	55	46.86	Pan et al., 2014
1064	112.07	33.47	761	11.9292	836	Pinus armandii	Natural	65	46.86	Pan et al., 2014
1065	112.07	33.47	761	11.9292	836	Pinus tabuliformis	Natural	75	7.47906	Pan et al., 2014
1066	112.07	26.18	393	17.0458	1451	Pinus tabuliformis	Planted	12	23.8044	Wang et al., 2014
1067	112.07	37.57	1101	8.54167	467	Pinus tabuliformis	Planted	15	26.7284	Pan et al., 2014
1068	112.07	37.57	1101	8.54167	467	Pinus tabuliformis	Planted	100	95.8168	Shao et al., 2014
1069	112.07	37.57	1101	8.54167	467	Pinus tabuliformis	Natural	100	81.62	Wang et al., 2014
1070	112.07	37.57	1101	8.54167	467	Phoebe bournei	Natural	50	19.265	Wang et al., 2014
1071	112.08	28.18	324	16.275	1474	Pinus massoniana	Planted	13	26.21	Wu et al., 2012
1072	112.09	22.68	247	21.5292	1642	Cunninghamia lanceolata	Planted	25	40.535	Lv et al., 2007
1073	112.13	36.62	1524	6.84167	589	Pinus tabuliformis	Planted	100	74.223	Sun, 2011
1074	112.13	36.62	1524	6.84167	589	Pinus tabuliformis	Planted	30	28.6405	Sun, 2011
1075	112.13	36.62	1524	6.84167	589	Pinus tabuliformis	Planted	10	3.489	Sun, 2011
1076	112.14	36.7	1844	4.9875	606	Pinus tabuliformis	Natural	100	82.9	Chi et al., 2013
1077	112.14	36.7	1844	4.9875	606	Quercus liaotungensis	Natural	100	70.11	Chi et al., 2013
1078	112.3	22.18	115	22.1458	1700	Eucalyptus urophylla	Planted	11	12.175	He et al., 2009
1079	112.36	31.03	85	16.4417	932	Phoebe bournei	Natural	30	69.0029	Hu, 2012
1080	112.36	31.03	85	16.4417	932	Phoebe bournei	Natural	100	88.3724	Hu, 2012
1081	112.36	31.03	85	16.4417	932	Phoebe bournei	Natural	100	104.172	Hu, 2012
1082	112.36	31.03	85	16.4417	932	Pinus massoniana	Natural	25	60.8954	Hu, 2012
1083	112.36	31.03	85	16.4417	932	Pinus massoniana	Natural	100	102.644	Hu, 2012
1084	112.36	31.03	85	16.4417	932	Pinus massoniana	Natural	100	112.149	Hu, 2012
1085	112.36	31.03	85	16.4417	932	Cunninghamia lanceolata	Planted	100	77.6648	Hu, 2012
1086	112.36	31.03	85	16.4417	932	Cunninghamia lanceolata	Planted	100	101.144	Hu, 2012
1087	112.36	31.03	85	16.4417	932	Cunninghamia lanceolata	Planted	100	83.5187	Hu, 2012
1088	112.4	36.62	1225	8.39167	576	Pinus tabuliformis	Natural	60	52.3936	Cheng et al., 2012
1089	112.47	35.03	395	13.1917	599	Robinia pseudoacacia	Natural	19	22.2081	Zhao et al., 2009
1090	112.47	34.97	276	13.7333	596	Platycladus orientalis	Planted	26	18.66	Zhao et al., 2009
1091	112.48	35.05	395	13.1917	599	Platycladus orientalis	Planted	26	14.8861	Zhao et al., 2009
1092	112.52	23.17	179	21.575	1694	Schima,Castanopsis Fagaceae	Natural	100	109.663	Yang et al., 2010
1093	112.52	23.17	179	21.575	1694	Schima,Castanopsis Fagaceae	Natural	160	128.067	Yang et al., 2010
1094	112.53	35.07	188	14.1917	585	Robinia pseudoacacia	Planted	19	18.7483	Zhao et al., 2009
1095	112.58	29.8	32	16.85	1217	Castanea henryi	Natural	200	140.588	Yang, 2011
1096	112.6	44.19	1190	2.01667	177	Quercus	Natural	10	7.93	Liu et al., 2013
1097	112.6	44.19	1190	2.01667	177	Pinus sylvestris	Planted	10	13.32	Liu et al., 2013
1098	112.6	44.19	1190	2.01667	177	Platycladus orientalis	Planted	10	5.9215	Liu et al., 2013
1099	112.64	35.22	622	12.0542	629	Platycladus orientalis	Planted	10	11.3815	Yan et al., 2012
1100	112.64	35.22	622	12.0542	629	Platycladus orientalis	Planted	30	15.4305	Yan et al., 2012
1101	112.64	35.22	622	12.0542	629	Robinia pseudoacacia	Planted	60	29.4405	Zha, 2007
1102	112.64	35.22	622	12.0542	629	Robinia pseudoacacia	Planted	10	35.3725	Zha, 2007
1103	112.64	35.22	622	12.0542	629	Robinia pseudoacacia	Planted	30	64.9815	Zha, 2007
1104	112.67	22.72	166	21.8	1541	Cunninghamia lanceolata	Planted	80	223.201	Xue et al., 2012
1105	112.67	22.72	166	21.8	1541	Cunninghamia lanceolata	Planted	90	266.282	Xue et al., 2012
1106	112.67	38.5	813	9.08333	437	Larix principis-rupprechtii	Natural	40	60	Zhang et al., 2009
1107	112.67	38.5	813	9.08333	437	Picea asperata	Natural	55	60	Zhang et al., 2009
1108	112.67	38.5	813	9.08333	437	Betula platyphylla	Natural	45	22.3	Zhang et al., 2009
1109	112.67	38.5	813	9.08333	437	Populus davidiana	Natural	32	22.3	Zhang et al., 2009
1110	112.67	38.5	813	9.08333	437	Pinus tabuliformis	Natural	55	22.3	Zhang et al., 2009
1111	112.67	38.5	813	9.08333	437	Pinus tabuliformis	Natural	61	22.3	Zhang et al., 2009
1112	112.67	38.5	813	9.08333	437	Quercus liaotungensis	Natural	57	22.3	Zhang et al., 2009
1113	112.67	38.5	813	9.08333	437	pinus tabulaeformis	Natural	54	22.3	Zhang et al., 2009
1114	112.67	38.5	813	9.08333	437	Quercus liaotungensis	Natural	51	22.3	Zhang et al., 2009
1115	112.67	23.75	370	20.0208	1759	pinus elliottii	Planted	80	87.61	Dong, 2012
1116	112.88	22.68	41	22.4	1509	Acacia mangium	Planted	20	66.2994	Zhang et al., 2012
1117	112.9	22.68	41	22.4	1509	Acacia mangium	Planted	21	64.601	Zeng, 2007
1118	112.9	22.68	41	22.4	1509	Pinus massoniana	Planted	25	39.9256	Zeng, 2007
1119	112.9	22.68	41	22.4	1509	Schima Reinw	Planted	20	47.8328	Zeng, 2007
1120	112.9	22.67	41	22.4	1509	Acacia mangium	Planted	11	27.4303	Zhang et al., 2012
1121	112.9	22.68	41	22.4	1509	Schima superba,S.wallichii	Planted	18	49.535	Hu, 2012
1122	112.9	22.68	41	22.4	1509	Acacia mangium	Planted	21	67.44	Zhang, 2010
1123	112.9	27.83	56	17.925	1538	Cinnamomum camphora	Planted	18	36.24	Zhang, 2010
1124	112.95	34.51	416	12.9583	676	Quercus	Natural	30	22	Yang et al., 2011
1125	112.96	22.71	41	22.4	1509	Pinus massoniana	Planted	50	60.0833	Zhang et al., 2011
1126	113.03	28.11	69	17.6333	1439	Liquidambar formosana	Planted	21	65.89	Hu, 2012
1127	113.12	21.8449	88	22.4125	1747	Pinus massoniana	Planted	15	18.7846	Zhang et al., 2011
1128	113.08	27.35	76	17.95	1617	Cupressus funebris	Planted	15	30.87	Ma, 2013
1129	113.09	28.8	66	17.3208	1374	Alnus cremastogyne	Planted	12	22.65	Hu, 2012
1130	113.19	22.33	39	22.5625	1605	Pinus massoniana	Planted	15	42.1577	Zhang et al., 2011
1131	113.28	22.07	17	22.7292	1654	Castanopsis Fagaceae,Schima spp	Planted	80	84.3982	Zhang et al., 2011
1132	113.29	22.95	4	22.4333	1639	Pinus massoniana	Planted	18	15.1163	Zhang et al., 2009
1133	113.29	22.95	4	22.4333	1639	Pinus massoniana	Planted	30	41.0392	Zhang et al., 2009
1134	113.29	22.95	4	22.4333	1639	Pinus massoniana	Planted	80	84.7855	Zhang et al., 2009
1135	113.29	22.95	4	22.4333	1639	Castanopsis Fagaceae,Schima spp	Natural	30	14.2068	Zhang et al., 2009
1136	113.29	22.95	4	22.4333	1639	Castanopsis Fagaceae,Schima spp	Natural	50	57.6045	Zhang et al., 2009
1137	113.29	22.95	4	22.4333	1639	Castanopsis Fagaceae,Schima spp	Natural	80	123.824	Zhang et al., 2009
1138	113.3	28.4	79	17.4083	1416	Cyclobalanopsis glauca	Natural	110	178.976	Chi et al., 2014
1139	113.3	28.4	79	17.4083	1416	Pinus armandii	Natural	15	18.1166	Yang, 2014
1140	113.3	28.4	79	17.4083	1416	Pinus armandii	Natural	30	30.1051	Yang et al., 2014
1141	113.3	28.4	79	17.4083	1416	Pinus armandii	Natural	35	45.1331	Yang et al., 2014
1142	113.3	37.41	1533	5.94583	546	Pinus tabuliformis	Planted	30	22.29	Zhang et al., 2011
1143	113.233	21.9084	100	22.3875	1787	Pinus massoniana	Planted	25	45.0726	Zhang et al., 2011
1144	113.35	22.61	5	22.6375	1649	Pinus massoniana	Planted	25	15.8849	Zhang et al., 2012
1145	113.35	33.38	116	14.825	767	Cunninghamia lanceolata	Planted	10	18.834	Xie et al., 2014
1146	113.35	33.38	116	14.825	767	Cunninghamia lanceolata	Planted	20	34.7832	Xie et al., 2014
1147	113.35	33.38	116	14.825	767	Cunninghamia lanceolata	Planted	30	42.8789	Xie et al., 2014
1148	113.35	33.38	116	14.825	767	Cunninghamia lanceolata	Planted	10	20.5334	Xie et al., 2014
1149	113.35	33.38	116	14.825	767	Cunninghamia lanceolata	Planted	20	38.6593	Xie et al., 2014
1150	113.35	33.38	116	14.825	767	Cunninghamia lanceolata	Planted	30	47.9444	Zhang et al., 2012
1151	113.37	23.18	100	21.8333	1823	Eucalyptus urophylla	Planted	11	23.5226	Zhang et al., 2012
1152	113.37	23.18	100	21.8333	1823	Eucalyptus urophylla	Planted	80	82.9463	Zhang et al., 2012
1153	113.42	23.67	83	21.4458	2004	Acacia mangium	Planted	23	43.1676	Zhang et al., 2013
1154	113.44	22.33	31	22.6167	1730	Eucalyptus urophylla	Planted	31	55.1108	Zhang et al., 2011
1155	113.451	22.157	46	22.6125	1762	Eucalyptus urophylla	Planted	60	109.775	Chi et al., 2014
1156	113.45	25.95	420	17.4583	1529	Eucalyptus urophylla	Planted	60	149.045	Zhang et al., 2011
1157	113.45	25.95	420	17.4583	1529	Eucalyptus urophylla	Planted	80	201.505	Chi et al., 2014
1158	113.45	25.95	420	17.4583	1529	Pinus massoniana	Planted	54	36.7894	Chi et al., 2014
1159	113.47	23.3	100	21.8333	1823	Eucalyptus urophylla	Planted	35	59.7543	Zhang et al., 2012
1160	113.502	22.6314	10	22.6458	1707	Eucalyptus urophylla	Planted	26	40.52	Zhu et al., 2011
1161	113.502	22.6314	10	22.6458	1707	Acacia mangium	Planted	30	57.9766	Zhu et al., 2011
1162	113.502	22.6314	10	22.6458	1707	Pinus massoniana	Planted	25	28.0062	Zhu et al., 2011
1163	113.502	22.6314	10	22.6458	1707	Acacia mangium	Planted	17	29.3993	Zhu et al., 2011
1164	113.539	22.5148	10	22.6458	1707	Castanopsis Fagaceae,Schima spp	Planted	12	16.7671	Zhang et al., 2011
1165	113.59	37.33	1511	6.075	605	Pinus tabuliformis	Natural	40	39.0945	Chi et al., 2014
1166	113.6	38.98	1810	2.725	537	Larix gmelinii	Planted	32	60.6084	Luo et al., 2009
1167	113.6	38.98	1810	2.725	537	Larix gmelinii	Planted	12	8.61863	Luo et al., 2009
1168	113.6	38.98	1810	2.725	537	Larix gmelinii	Planted	12	8.34061	Luo et al., 2009
1169	113.6	38.98	1810	2.725	537	Larix gmelinii	Planted	18	31.9723	Luo et al., 2009
1170	113.6	38.98	1810	2.725	537	Larix gmelinii	Planted	22	37.5328	Luo et al., 2009
1171	113.6	38.98	1810	2.725	537	Larix gmelinii	Planted	28	40.313	Luo et al., 2009
1172	113.6	38.98	1810	2.725	537	Larix gmelinii	Planted	9	1.94614	Luo et al., 2009
1173	113.6	38.98	1810	2.725	537	Larix gmelinii	Planted	14	18.0713	Luo et al., 2009
1174	113.6	38.98	1810	2.725	537	Larix gmelinii	Planted	16	21.6856	Luo et al., 2009
1175	113.6	38.98	1810	2.725	537	Larix gmelinii	Planted	20	19.1834	Luo et al., 2009
1176	113.6	38.98	1810	2.725	537	Larix gmelinii	Planted	17	42.615	Luo et al., 2009
1177	113.6	38.98	1810	2.725	537	Larix gmelinii	Planted	19	42.19	Luo et al., 2009
1178	113.63	25.6	681	16.6	1596	Eucalyptus urophylla	Planted	24	60.315	Wei, 2007
1179	113.63	25.6	681	16.6	1596	Eucalyptus urophylla	Planted	15	30.16	Wei, 2007
1180	113.63	25.6	681	16.6	1596	Eucalyptus urophylla	Planted	7	16.29	Wei, 2007
1181	113.63	25.6	681	16.6	1596	Eucalyptus urophylla	Planted	21	36.705	Wei, 2007
1182	113.63	25.6	681	16.6	1596	Eucalyptus urophylla	Planted	26	31.11	Wei, 2007
1183	113.63	25.6	681	16.6	1596	Eucalyptus urophylla	Planted	6	13.89	He et al., 2009
1184	113.7	26.12	1177	13.5375	1780	Phoebe bournei	Planted	80	80.41	Shao et al., 2014
1185	113.72	28.3	156	17.175	1532	Cunninghamia lanceolata	Planted	6	2.90449	Cao and Li, 2014
1186	113.73	28.32	156	17.175	1532	Cunninghamia lanceolata	Planted	13	37.3457	Cao and Li, 2014
1187	113.75	36.42	661	11.3458	611	Pinus tabuliformis	Natural	60	38.6833	Liu et al., 2013
1188	113.75	36.42	661	11.3458	611	Quercus	Natural	40	30	Zhang et al., 2005
1189	113.75	36.42	661	11.3458	611	Betula platyphylla	Natural	55	44.7049	Zhang et al., 2005
1190	113.75	36.42	661	11.3458	611	Pobulus davidiana	Natural	30	23	Zhang et al., 2005
1191	113.75	36.42	661	11.3458	611	Larix gmelinii	Natural	60	57.8607	Zhang et al., 2005
1192	113.75	28.33	156	17.175	1532	Cunninghamia lanceolata	Planted	80	70.3315	Zhang et al., 2005
1193	113.83	29.68	47	17.0208	1332	Eucalyptus urophylla	Planted	80	274.69	Tang et al., 2012
1194	113.83	29.68	47	17.0208	1332	Castanopsis fissa,Schima,Cunninghamia lanceolata	Planted	80	85.66	Lin et al., 2014
1195	113.83	29.68	47	17.0208	1332	Castanopsis fissa,Schima,Cunninghamia lanceolata	Planted	80	71.21	Lin et al., 2014
1196	113.83	29.68	47	17.0208	1332	Castanopsis fissa,Schima,Cunninghamia lanceolata	Planted	10	17.44	Lin et al., 2014
1197	113.83	23.68	326	20.2458	2052	Bamboo	Planted	25	13.38	Tang et al., 2012
1198	113.83	23.68	326	20.2458	2052	Bamboo	Planted	27	11.08	Tang et al., 2012
1199	113.83	23.68	326	20.2458	2052	Bamboo	Planted	9	9.88	Tang et al., 2012
1200	113.84	24.68	594	18.1917	1727	Bamboo	Natural	60	13.2	Li et al., 2012
1201	113.84	24.68	594	18.1917	1727	Schima superba	Planted	20	57.0425	Li et al., 2012
1202	113.84	24.68	594	18.1917	1727	Schima superba	Planted	8	19.0155	Li et al., 2012
1203	113.836	24.6767	594	18.1917	1727	Cunninghamia lanceolata	Planted	5	5.6455	Li et al., 2013
1204	114.05	31.82	282	14.9583	1156	Quercus variabilis, Quercus acutissima	Natural	120	119.024	Zhang et al., 2013
1205	114.05	31.82	282	14.9583	1156	Pinus massoniana	Natural	80	96.5741	Zhang et al., 2013
1206	114.05	31.82	282	14.9583	1156	Pinus massoniana,Quercus acutissima	Natural	150	148.956	Zhang et al., 2013
1207	114.05	31.82	282	14.9583	1156	Pinus massoniana	Natural	120	125.06	Zhang et al., 2013
1208	114.05	31.82	282	14.9583	1156	Pinus massoniana,Quercus acutissima	Natural	100	102.254	Zhang et al., 2013
1209	114.05	31.82	282	14.9583	1156	Pinus massoniana	Natural	90	106.872	Zhang et al., 2013
1210	114.05	40.72	1285	5.32917	359	Populus × xiaohei	Planted	11	22.1026	Liu et al., 2014
1211	114.05	40.72	1285	5.32917	359	Populus × xiaohei	Planted	12	17.2723	Liu et al., 2014
1212	114.05	40.72	1285	5.32917	359	Populus × xiaohei	Planted	8	12.8418	Liu et al., 2014
1213	114.08	26.05	986	14.6125	1733	Phoebe zhennan	Planted	100	174.759	Tian, 2011
1214	114.08	26.05	986	14.6125	1733	Phoebe zhennan	Natural	29	31.4952	Tian, 2011
1215	114.09	33.43	58	14.9167	702	Populus	Planted	35	68.521	Yang, 2011
1216	114.12	26.54	918	14.4583	1730	Schima superba	Planted	25	41.004	Chen et al., 2009
1217	114.17	26.57	607	16.0333	1619	Schima superba	Natural	80	84.61	Lin, 2010
1218	114.17	26.57	607	16.0333	1619	Magnolia officinalis	Natural	15	10.9152	Lin, 2010
1219	114.17	26.57	607	16.0333	1619	Cunninghamia lanceolata	Planted	28	35.7989	Lin, 2010
1220	114.17	26.57	607	16.0333	1619	Schima superba	Planted	80	82.8852	Lin, 2010
1221	114.4	27.44	291	17.1792	1590	Bamboo	Planted	7	4.31892	Yu et al., 2014
1222	114.4	26.47	333	17.5375	1516	Phoebe zhennan,Cunninghamia lanceolata	Planted	30	63.0672	Tian et al., 2014
1223	114.4	26.47	333	17.5375	1516	Phoebe zhennan,Cunninghamia lanceolata	Natural	120	138.484	Tian et al., 2014
1224	114.4	27.44	291	17.1792	1590	Cunninghamia lanceolata	Planted	16	16.2297	Yu et al., 2014
1225	114.4	27.44	291	17.1792	1590	Cunninghamia lanceolata	Planted	80	159.136	Yu et al., 2014
1226	114.4	27.44	291	17.1792	1590	Cunninghamia lanceolata	Planted	80	85.5708	Yu et al., 2014
1227	114.4	27.44	291	17.1792	1590	Cunninghamia lanceolata	Planted	80	110.138	Yu et al., 2014
1228	114.4	31.81	215	15.2875	1153	Pinus massoniana	Natural	80	105.35	Huang et al., 2011
1229	114.4	31.81	215	15.2875	1153	Quercus	Natural	38	46.85	Hu, 2012
1230	114.4	31.81	215	15.2875	1153	Quercus	Natural	38	49.25	Hu, 2012
1231	114.4	31.81	215	15.2875	1153	Quercus	Natural	35	60.65	Hu, 2012
1232	114.4	31.81	215	15.2875	1153	Quercus	Natural	80	78.45	Hu, 2012
1233	114.4	31.81	215	15.2875	1153	Pinus massoniana	Natural	38	47.8	Wang et al., 2013
1234	114.4	31.81	215	15.2875	1153	Pinus massoniana	Natural	38	47.65	Wang et al., 2013
1235	114.42	24.83	443	19.05	1748	Pinus massoniana	Planted	45	59.05	Wang et al., 2013
1236	114.42	24.83	443	19.05	1748	Cunninghamia lanceolata	Planted	5	4.10729	Zhanga et al., 2004
1237	114.42	24.83	443	19.05	1748	Cunninghamia lanceolata	Planted	15	24.057	Zhanga et al., 2005
1238	114.5	27.77	175	17.525	1589	Cunninghamia lanceolata	Planted	130	153.632	Zhanga et al., 2004
1239	114.57	25.33	226	19.6708	1608	Cunninghamia lanceolata	Planted	30	37.6781	Chen et al., 2009
1240	114.57	27.1	219	17.8542	1516	Phoebe zhennan, Cunninghamia lanceolata	Planted	140	171.48	Zhanga et al., 2004
1241	114.58	40.58	997	7.3625	382	Populus × xiaohei	Planted	32	25.1501	Tian et al., 2014
1242	114.58	40.58	997	7.3625	382	Populus × xiaohei	Planted	34	20.4537	Jiang et al., 2014
1243	114.58	40.58	997	7.3625	382	Populus × xiaohei	Planted	34	14.0429	Jiang et al., 2014
1244	114.6	27.67	193	17.5375	1555	Cunninghamia lanceolata	Planted	19	56.9419	Jiang et al., 2014
1245	114.62	27.67	193	17.5375	1555	Castanopsis fargesi	Planted	45	42.7	Pan et al., 2013
1246	114.62	27.67	193	17.5375	1555	Castanopsis fargesii	Natural	80	71.37	Wang et al., 2011
1247	114.63	27.67	193	17.5375	1555	Cunninghamia lanceolata	Planted	7	15.3184	Wang et al., 2011
1248	114.63	27.67	193	17.5375	1555	Cunninghamia lanceolata	Planted	15	24.8891	Wei, 2007
1249	114.63	27.67	193	17.5375	1555	Cunninghamia lanceolata	Planted	23	27.6344	Wei, 2007
1250	114.63	27.67	193	17.5375	1555	Cunninghamia lanceolata	Planted	30	25.1887	Wei, 2007
1251	114.63	27.67	193	17.5375	1555	Cunninghamia lanceolata	Planted	40	27.8877	Wei, 2007
1252	114.63	27.67	193	17.5375	1555	Cunninghamia lanceolata	Planted	7	13.7469	Wei, 2007
1253	114.63	27.67	193	17.5375	1555	Cunninghamia lanceolata	Planted	6	14.51	Zhanga et al., 2004
1254	114.63	27.67	193	17.5375	1555	Cunninghamia lanceolata	Planted	5	3.67	Bi and Wang, 2011
1255	114.63	27.67	193	17.5375	1555	Cunninghamia lanceolata	Planted	6	14.24	Liu, 2011
1256	114.63	27.67	193	17.5375	1555	Cunninghamia lanceolata	Planted	6	3.57	Liu, 2011
1257	114.63	27.67	193	17.5375	1555	Cunninghamia lanceolata	Planted	30	21.025	Liu, 2012
1258	114.63	27.67	193	17.5375	1555	Cunninghamia lanceolata	Planted	6	12.2	Liu, 2011
1259	114.63	27.67	193	17.5375	1555	Cunninghamia lanceolata	Planted	12	22.705	Liu, 2011
1260	114.63	27.67	193	17.5375	1555	Cunninghamia lanceolata	Planted	12	27.345	Tian et al., 2011
1261	114.63	27.67	193	17.5375	1555	Cunninghamia lanceolata	Planted	12	34.43	Tian et al., 2011
1262	114.63	27.67	193	17.5375	1555	Cunninghamia lanceolata	Planted	12	36.905	Zhan, 2011
1263	114.63	27.67	193	17.5375	1555	Cunninghamia lanceolata	Planted	12	34.59	Zhan, 2011
1264	114.63	27.67	193	17.5375	1555	Cunninghamia lanceolata	Planted	12	23.495	Dong, 2012
1265	114.63	27.67	193	17.5375	1555	Cunninghamia lanceolata	Planted	14	37.765	Kang, 2012
1266	114.63	27.67	193	17.5375	1555	Cunninghamia lanceolata	Planted	14	41.8	Kang, 2012
1267	114.63	27.67	193	17.5375	1555	Cunninghamia lanceolata	Planted	8	13.235	Kang, 2012
1268	114.63	27.67	193	17.5375	1555	Cunninghamia lanceolata	Planted	8	12.25	Kang, 2012
1269	114.63	27.67	193	17.5375	1555	Cunninghamia lanceolata	Planted	8	17.69	Kang, 2012
1270	114.63	27.67	193	17.5375	1555	Cunninghamia lanceolata	Planted	8	18.655	Kang, 2012
1271	114.63	27.67	193	17.5375	1555	Cunninghamia lanceolata	Planted	16	41.595	Kang, 2012
1272	114.63	27.67	193	17.5375	1555	Cunninghamia lanceolata	Planted	16	54.125	Kang, 2012
1273	114.63	27.67	193	17.5375	1555	Cunninghamia lanceolata	Planted	16	52.85	Kang, 2012
1274	114.63	27.67	193	17.5375	1555	Cunninghamia lanceolata	Planted	16	51.455	Kang, 2012
1275	114.63	27.67	193	17.5375	1555	Cunninghamia lanceolata	Planted	23	46.845	Su et al., 2012
1276	114.63	27.67	193	17.5375	1555	Cunninghamia lanceolata	Planted	23	53.985	Li et al., 2013
1277	114.63	27.67	193	17.5375	1555	Cunninghamia lanceolata	Planted	23	56.95	Ma, 2013
1278	114.63	27.67	193	17.5375	1555	Cunninghamia lanceolata	Planted	23	47.355	Ma, 2013
1279	114.8	27.62	173	17.8125	1516	Phyllostachys heterocycla	Planted	6	2.49	Ma, 2013
1280	114.82	27.63	173	17.8125	1516	Phyllostachys heterocycla	Planted	20	50	Du, 2010
1281	114.83	27.65	173	17.8125	1516	SchimaArtificial forest	Planted	15	21.8878	Du, 2010
1282	114.85	27.67	90	18.1667	1441	Cunninghamia lanceolata	Planted	20	45	Du, 2010
1283	114.88	38.86	287	11.325	463	Quercus	Planted	20	21.38	Du, 2010
1284	114.88	38.86	287	11.325	463	Pinus sylvestris	Planted	10	9.92	Liu et al., 2013
1285	114.89	40.83	792	8.85417	389	Populus × xiaohei	Planted	32	25.8089	Liu et al., 2013
1286	114.89	40.83	792	8.85417	389	Populus × xiaohei	Planted	34	18.8036	Wang, 2013
1287	114.89	40.83	792	8.85417	389	Populus × xiaohei	Planted	34	14.4841	Wang, 2013
1288	114.97	31.18	98	16.3458	1213	pinus elliottii	Planted	20	17.695	Wang, 2013
1289	114.97	31.18	98	16.3458	1213	pinus elliottii	Planted	10	6.61	Yang, 2013
1290	115	26.83	80	18.95	1443	pinus elliottii	Planted	10	10.485	Yang, 2013
1291	115	26.83	80	18.95	1443	pinus elliottii	Planted	10	22.96	Dong, 2012
1292	115	26.83	80	18.95	1443	pinus elliottii	Planted	10	27.135	Dong, 2012
1293	115.07	26.73	102	18.925	1458	Pinus massoniana	Planted	20	37.3451	Dong, 2012
1294	115.07	26.73	102	18.925	1458	pinus elliottii	Planted	20	35.6211	Ma et al., 2014
1295	115.07	26.75	102	18.925	1458	Cunninghamia lanceolata	Planted	18	29.5	Ma et al., 2014
1296	115.07	26.75	102	18.925	1458	Pinus massoniana	Planted	18	41.8	Ma, 2013
1297	115.07	26.75	102	18.925	1458	pinus elliottii	Planted	18	36.99	Ge et al., 2012
1298	115.07	27.75	85	18.25	1408	pinus elliottii	Planted	21	37.79	Dong, 2012
1299	115.07	28.75	468	15.6583	1403	pinus elliottii	Planted	19	62.885	Dong, 2012
1300	115.07	26.75	102	18.925	1458	Pinus massoniana	Planted	20	37.6	Dong, 2012
1301	115.08	27.04	117	18.6667	1470	Cunninghamia lanceolata	Planted	8	13.7049	Li, 2006
1302	115.08	27.04	117	18.6667	1470	Cunninghamia lanceolata	Planted	7	16.365	Zhanga et al., 2004
1303	115.08	27.04	117	18.6667	1470	Cunninghamia lanceolata	Planted	7	19.37	Ma, 2013
1304	115.09	35.29	59	14.2083	620	Populus	Planted	11	24.911	Wang et al., 2013
1305	115.1	35.167	59	14.2083	620	Populus	Planted	10	20.6709	Dong, 2012
1306	115.1	35.1666	61	14.2625	628	Populus	Planted	11	26.5586	Dong, 2013
1307	115.12	26.78	102	18.925	1458	Pinus massoniana	Planted	21	45.8216	Liu, 2013
1308	115.13	26.8	102	18.925	1458	Pinus massoniana	Planted	21	47.3239	Chen et al., 2012
1309	115.14	34.66	60	14.4417	663	Populus	Planted	6	4.54	Chen et al., 2012
1310	115.14	34.66	60	14.4417	663	Populus	Planted	5	6.16	Liu et al., 2013
1311	115.14	34.66	60	14.4417	663	Populus	Planted	13	32.14	Li, 2008
1312	115.14	34.66	60	14.4417	663	Populus	Planted	11	37.98	Li, 2008
1313	115.14	34.66	60	14.4417	663	Populus	Planted	13	49.76	Li, 2008
1314	115.14	34.66	60	14.4417	663	Populus	Planted	17	63.06	Li, 2008
1315	115.14	34.66	60	14.4417	663	Picea asperata	Natural	100	48.3814	Li, 2008
1316	115.14	34.66	60	14.4417	663	Picea asperata	Natural	130	68.4051	Li, 2008
1317	115.14	34.66	60	14.4417	663	Picea asperata	Natural	80	81.09	Bao, 2009
1318	115.14	34.66	60	14.4417	663	Picea asperata	Natural	80	26.2007	Bao, 2009
1319	115.14	34.66	60	14.4417	663	Picea asperata	Natural	120	52.2993	Bao, 2009
1320	115.14	34.66	60	14.4417	663	Picea asperata	Planted	40	66.47	Bao, 2009
1321	115.14	34.66	60	14.4417	663	Picea asperata	Natural	200	215.573	Bao, 2009
1322	115.14	27.22	77	18.7417	1461	Cunninghamia lanceolata	Planted	12	23.2188	Zhanga et al., 2004
1323	115.14	27.22	77	18.7417	1461	Cunninghamia lanceolata	Planted	12	33.14	Zhanga et al., 2005
1324	115.14	27.22	77	18.7417	1461	pinus elliottii	Planted	12	30.47	Zhanga et al., 2004
1325	115.14	27.22	77	18.7417	1461	Pinus elliottii,Schima superba	Planted	12	29.23	Ma, 2013
1326	115.2	34.52	60	14.425	673	Populus	Planted	15	20.6709	Chen et al., 2012
1327	115.15	26.82	102	18.925	1458	Pinus massoniana	Planted	21	63.0986	Lin et al., 2014
1328	115.2	34.52	60	14.425	673	Populus	Planted	5	6.16	Li et al., 2010
1329	115.2	34.52	60	14.425	673	Populus	Planted	13	32.14	Li et al., 2010
1330	115.2	34.52	60	14.425	673	Populus	Planted	11	37.98	Li et al., 2010
1331	115.2	34.52	60	14.425	673	Populus	Planted	13	49.76	Li et al., 2010
1332	115.31	28.35	55	17.9125	1159	Pinus massoniana	Planted	9	4.51	Li et al., 2010
1333	115.31	28.35	55	17.9125	1159	Schima superba	Natural	15	18.285	Tian, 2011
1334	115.31	28.35	55	17.9125	1159	Pinus massoniana	Planted	8	8.165	Tian, 2011
1335	115.31	26.76	273	18.1417	1535	Phoebe zhennan	Planted	80	85.5765	Ge et al., 2012
1336	115.31	26.76	273	18.1417	1535	Phoebe zhennan	Planted	100	111.423	Peng, 2012
1337	115.35	28.52	59	17.7542	1023	Castanopsis fargesi	Natural	30	51.4883	Wang et al., 2013
1338	115.35	28.52	59	17.7542	1023	Castanopsis fargesi	Natural	80	78.1158	Hu, 2012
1339	115.35	28.52	59	17.7542	1023	Castanopsis fargesi	Natural	80	83.3504	Hu, 2012
1340	115.35	28.52	59	17.7542	1023	Pinus massoniana	Natural	30	42.5674	Hu, 2012
1341	115.35	28.52	59	17.7542	1023	Pinus massoniana	Natural	80	122.463	Hu, 2012
1342	115.35	28.52	59	17.7542	1023	Pinus massoniana	Natural	70	56.0528	Hu, 2012
1343	115.35	28.52	59	17.7542	1023	Cunninghamia lanceolata	Planted	6	12.9533	Hu, 2012
1344	115.35	28.52	59	17.7542	1023	Cunninghamia lanceolata	Planted	10	35.376	Hu, 2012
1345	115.35	28.52	59	17.7542	1023	Cunninghamia lanceolata	Planted	30	39.0193	Hu, 2012
1346	115.35	28.52	59	17.7542	1023	Pinus massoniana	Planted	15	14.2609	Hu, 2012
1347	115.35	28.52	59	17.7542	1023	Pinus massoniana	Planted	15	19.4655	Hu, 2012
1348	115.35	28.52	59	17.7542	1023	Pinus massoniana	Planted	40	58.5172	Hu, 2012
1349	115.43	39.97	972	7.0875	499	Betula platyphylla	Natural	40	24.2782	Fang et al., 2006
1350	115.43	39.97	972	7.0875	499	Betula platyphylla	Natural	40	21.0599	Fang et al., 2006
1351	115.43	39.97	972	7.0875	499	Betula platyphylla	Natural	40	37.5	Fang et al., 2006
1352	115.43	39.97	972	7.0875	499	Betula platyphylla	Natural	40	41.1	Fang et al., 2006
1353	115.43	39.97	972	7.0875	499	Quercus	Planted	40	26.7	Fang et al., 2006
1354	115.43	39.97	972	7.0875	499	Quercus	Planted	40	29.1	Fang et al., 2007
1355	115.43	39.97	972	7.0875	499	Pinus tabuliformis	Natural	40	37	Fang et al., 2007
1356	115.43	39.97	972	7.0875	499	Pinus tabuliformis	Natural	40	42.6	Fang et al., 2007
1357	115.43	39.97	972	7.0875	499	Betula platyphylla	Planted	40	37.5	Fang et al., 2007
1358	115.43	39.97	972	7.0875	499	Quercus	Natural	40	26.7	Fang et al., 2007
1359	115.43	39.97	972	7.0875	499	Pinus tabuliformis	Natural	40	30.6	Fang et al., 2007
1360	115.43	39.97	972	7.0875	499	Betula platyphylla	Planted	50	41.1	Liu, 2013
1361	115.43	35.56	54	13.9375	612	Quercus	Planted	30	29.1	Hu, 2012
1362	115.43	35.56	54	13.9375	612	Pinus tabuliformis	Planted	46	42.6	Fang et al., 2006
1363	115.5	39.73	634	9.12083	523	Quercus liaotungensis	Natural	35	63.635	Liu, 2013
1364	115.5	39.73	634	9.12083	523	Larix principis-rupprechtii	Natural	30	49.415	Chen, 2007
1365	115.5	39.73	634	9.12083	523	Pinus tabuliformis	Natural	30	26.2172	Chen, 2007
1366	115.51	35.56	50	13.9292	617	Populus	Planted	10	24.2782	Chen, 2007
1367	115.53	35.56	50	13.9292	617	Populus	Planted	10	21.0599	Liu et al., 2013
1368	115.56	39.94	913	7.4125	515	Larix principis-rupprechtii	Planted	40	62.9522	Liu et al., 2013
1369	115.56	39.94	913	7.4125	515	Betula platyphylla	Natural	35	41.8381	Zhou et al., 2012
1370	115.57	35.07	50	14.1792	659	Populus	Planted	11	32.1749	Zhou et al., 2012
1371	115.58	34.25	47	14.6792	726	Populus	Planted	7	16.1963	Liu et al., 2013
1372	115.65	34.78	53	14.3625	680	Populus	Planted	15	65.539	Liu et al., 2013
1373	115.67	35.14	46	14.2042	668	Populus	Planted	11	32.1749	Liu, 2013
1374	115.72	28.79	191	16.9333	868	Cunninghamia lanceolata	Planted	6	3.85583	Liu, 2013
1375	115.74	35.27	47	14.1167	656	Populus	Planted	7	16.1963	Zhanga et al., 2004
1376	115.79	34.7	50	14.3833	686	Populus	Planted	80	77.4835	Liu, 2013
1377	115.85	35.67	43	13.95	614	Populus	Planted	12	32.1424	Liu et al., 2013
1378	115.87	40.52	1007	6.4375	466	Betula platyphylla	Natural	5	8.2068	Liu, 2013
1379	115.87	40.52	1007	6.4375	466	Betula platyphylla,Pobulus davidiana	Natural	6	4.11538	Li, 2014
1380	115.87	40.52	1007	6.4375	466	Betula platyphylla,Pobulus davidiana	Natural	9	19.2667	Li, 2014
1381	115.87	40.52	1007	6.4375	466	Betula platyphylla,Pobulus davidiana	Natural	11	35.7147	Li, 2014
1382	115.87	40.52	1007	6.4375	466	Betula platyphylla,Pobulus davidiana	Natural	6	7.98544	Li, 2014
1383	115.87	40.52	1007	6.4375	466	Betula platyphylla,Pobulus davidiana	Natural	11	30.0089	Li, 2014
1384	115.87	40.52	1007	6.4375	466	Betula platyphylla,Pobulus davidiana	Natural	14	24.3764	Li, 2014
1385	115.87	31.22	600	13.4708	1484	Pinus taiwanensis	Natural	80	91.22	Li, 2014
1386	115.89	34.93	45	14.3208	687	Populus	Planted	11	30.2759	Dong, 2012
1387	115.91	34.94	45	14.3208	687	Populus	Planted	13	32.9255	Liu et al., 2013
1388	115.92	40.28	850	7.54583	497	Platycladus orientalis	Planted	50	40.1307	Liu et al., 2013
1389	115.92	40.28	850	7.54583	497	Robinia pseudoacacia	Planted	30	32.2611	Zhang, 2011
1390	115.92	40.28	850	7.54583	497	Betula platyphylla	Planted	30	46.1959	Zhang, 2011
1391	115.92	40.28	850	7.54583	497	Larix gmelinii	Planted	30	27.1856	Zhang, 2011
1392	115.92	40.28	850	7.54583	497	Populus	Planted	30	68.0108	Zhang, 2011
1393	115.92	40.28	850	7.54583	497	Quercus mongolica	Planted	30	29.4481	Zhang, 2011
1394	115.92	40.28	850	7.54583	497	Pobulus davidiana	Planted	30	34.2284	Zhang, 2011
1395	115.92	40.28	850	7.54583	497	Pinus tabuliformis	Planted	30	59.8359	Zhang, 2011
1396	115.92	40.28	850	7.54583	497	Pinus tabuliformis	Planted	30	44.5655	Zhang, 2011
1397	115.92	40.28	850	7.54583	497	Pinus tabuliformis	Planted	30	27.725	Zhang, 2011
1398	115.92	40.28	850	7.54583	497	Pinus tabuliformis	Planted	37	29.795	Liu, 2012
1399	115.92	40.28	850	7.54583	497	Pinus tabuliformis	Planted	37	38.89	Liu, 2012
1400	115.92	40.28	850	7.54583	497	Pinus tabuliformis	Planted	37	25.37	Liu, 2012
1401	115.96	35.58	45	13.975	633	Populus	Planted	12	30.5914	Liu, 2012
1402	116	35.09	44	14.2208	674	Populus	Planted	12	32.9255	Liu et al., 2013
1403	116.07	34.74	45	14.4333	704	Populus	Planted	10	30.7305	Liu, 2013
1404	116.11	34.78	45	14.4333	704	Populus	Planted	12	22.3538	Liu, 2013
1405	116.12	25.28	584	18.3292	1739	Cunninghamia lanceolata	Planted	7	16.052	Liu et al., 2013
1406	116.15	35.25	41	14.1708	670	Populus	Planted	12	30.2759	Liu et al., 2013
1407	116.15	35.04	41	14.2667	679	Populus	Planted	12	31.158	Zhanga et al., 2004
1408	116.17	36.83	29	14.0042	535	Populus tomentosa var. tomentosa	Planted	6	10.7433	Liu, 2013
1409	116.17	36.83	29	14.0042	535	Populus tomentosa var. tomentosa	Planted	6	7.7445	Si, 2012
1410	116.17	36.83	29	14.0042	535	Populus tomentosa var. tomentosa	Planted	6	7.30125	Si, 2012
1411	116.18	35.28	43	14.1917	678	Populus	Planted	10	31.158	Si, 2012
1412	116.21	40.01	61	12.1125	636	Quercus	Planted	40	23.905	Liu, 2013
1413	116.23	34.57	49	14.55	727	Populus	Planted	13	23.9068	Qi, 2011
1414	116.25	39.53	35	12.2875	607	Populus	Planted	15	53.18	Liu, 2013
1415	116.25	39.53	35	12.2875	607	Populus	Planted	8	10.35	Liu, 2009
1416	116.25	39.53	35	12.2875	607	Populus	Planted	8	17.47	Zha, 2007
1417	116.25	39.53	35	12.2875	607	Populus	Planted	9	22.06	Zha, 2007
1418	116.38	26.14	608	17.4083	1782	Aleurites montana	Natural	10	17.923	Zha, 2007
1419	116.39	25.68	397	18.7625	1720	Pinus massoniana	Natural	10	5.06024	Hong, 2009
1420	116.39	25.68	397	18.7625	1720	Pinus massoniana	Natural	18	6.55808	Dou et al., 2013
1421	116.39	25.68	397	18.7625	1720	Pinus massoniana	Natural	25	6.5176	Dou et al., 2013
1422	116.39	25.68	397	18.7625	1720	Pinus massoniana	Natural	30	8.05591	Dou et al., 2013
1423	116.47	39.63	29	12.175	601	Populus	Planted	15	27.4857	Dou et al., 2013
1424	116.47	39.63	29	12.175	601	Populus	Planted	26	44.3425	Si, 2012
1425	116.47	39.63	29	12.175	601	Populus	Planted	9	15.1121	Si, 2012
1426	116.48	34.77	41	14.4917	720	Populus	Planted	10	28.998	Si, 2012
1427	116.5	40.65	854	6.8125	522	Pinus tabuliformis	Planted	25	17.597	Liu et al., 2013
1428	116.5	40.65	854	6.8125	522	Pinus tabuliformis	Planted	65	64.653	Cao, 2011
1429	116.5	40.65	854	6.8125	522	Pinus tabuliformis	Planted	80	84.99	Cao, 2011
1430	116.5	40.65	854	6.8125	522	Platycladus orientalis	Planted	12	4.568	Cao, 2011
1431	116.5	40.65	854	6.8125	522	Platycladus orientalis	Planted	32	11.018	Cao, 2011
1432	116.5	40.65	854	6.8125	522	Platycladus orientalis	Planted	51	21.347	Cao, 2011
1433	116.5	41.14	1100	4.7	483	Pinus tabuliformis	Planted	7	11.8959	Cao, 2011
1434	116.51	26.24	474	18.0167	1758	Pinus massoniana	Planted	12	22.75	Shen et al., 2014
1435	116.51	26.24	474	18.0167	1758	Pinus massoniana	Planted	12	38.245	Wang, 2013
1436	116.53	41.58	1262	2.8625	452	Pinus tabuliformis	Natural	29	18.6131	Wang, 2013
1437	116.53	41.58	1262	2.8625	452	Larix gmelinii	Natural	29	21.0899	Bi and Wang, 2011
1438	116.53	41.58	1262	2.8625	452	Betula platyphylla	Natural	35	40.3726	Bi and Wang, 2011
1439	116.53	41.58	1262	2.8625	452	Pobulus davidiana	Natural	34	0.424944	Bi and Wang, 2011
1440	116.53	41.58	1262	2.8625	452	Quercus mongolica	Natural	35	11.9049	Bi and Wang, 2011
1441	116.58	40.73	505	8.51667	510	Platycladus orientalis	Planted	30	38.58	Bi and Wang, 2011
1442	116.58	40.73	505	8.51667	510	Platycladus orientalis	Planted	30	49.94	Liang, 2013
1443	116.58	40.73	505	8.51667	510	Platycladus orientalis	Planted	30	33.09	Liang, 2013
1444	116.58	40.73	505	8.51667	510	Platycladus orientalis	Planted	30	29.37	Liang, 2013
1445	116.62	34.37	45	14.6958	749	Populus	Planted	11	20.7134	Liang, 2013
1446	116.62	34.37	45	14.6958	749	Populus	Planted	14	36.2322	Han et al., 2014
1447	116.62	34.37	45	14.6958	749	Populus	Planted	10	24.1248	Han et al., 2014
1448	116.62	34.37	45	14.6958	749	Populus	Planted	15	38.2403	Han et al., 2014
1449	116.65	25.17	555	18.9	1738	Aleurites montana	Natural	10	17.313	Han et al., 2014
1450	116.73	39.8	19	11.9458	566	Populus	Planted	6	11.2711	Hong, 2009
1451	116.73	39.8	19	11.9458	566	Populus	Planted	9	16.0661	Si, 2012
1452	116.73	39.8	19	11.9458	566	Populus	Planted	9	15.4009	Si, 2012
1453	116.73	39.8	19	11.9458	566	Populus	Planted	6	9.27446	Si, 2012
1454	116.73	39.8	19	11.9458	566	Populus	Planted	6	10.8273	Si, 2012
1455	116.75	38.96	5	12.7125	503	Populus	Planted	6	16.56	Li et al., 2014
1456	116.75	38.96	5	12.7125	503	Populus	Planted	12	22.2982	Shen et al., 2014
1457	116.76	41.16	931	5.44583	505	Pobulus davidiana	Natural	9	8.6	Shen et al., 2015
1458	116.76	41.16	931	5.44583	505	Pobulus davidiana	Natural	9	8.6	Shen et al., 2014
1459	116.77	40.27	50	11.5458	541	Populus	Planted	15	18.61	Shen et al., 2014
1460	116.77	40.27	50	11.5458	541	Populus	Planted	6	7.59	Si, 2012
1461	116.83	42.2	1322	1.89167	403	Pobulus davidiana	Natural	6	3.54003	Si, 2012
1462	116.86	39.61	10	12.0833	529	Populus	Planted	21	46.94	Jiang et al., 2014
1463	116.86	39.61	10	12.0833	529	Populus	Planted	21	17.2258	Li et al., 2014
1464	116.9	31.46	36	16.1875	1216	Schima superba	Planted	30	66.9565	Li et al., 2014
1465	116.9	26.08	397	18.8208	1712	Pinus massoniana	Planted	80	85.035	Chen et al., 2009
1466	116.91	39.58	10	12.0833	529	Quercus	Planted	10	7.97	Wang, 2013
1467	116.91	39.58	10	12.0833	529	Pinus tabuliformis	Planted	10	12.8	Liu et al., 2013
1468	116.93	40.72	604	7.74167	533	Pinus tabuliformis	Planted	20	29.59	Liu et al., 2013
1469	116.93	40.72	604	7.74167	533	Quercus	Natural	20	10.24	Yu et al., 2012
1470	116.93	40.72	604	7.74167	533	Platycladus orientalis	Natural	20	15.17	Yu et al., 2012
1471	116.93	40.72	604	7.74167	533	Platycladus orientalis	Planted	20	13.16	Yu et al., 2012
1472	116.93	40.72	604	7.74167	533	Larix gmelinii,Fraxinus mandschurica	Planted	20	35.64	Yu et al., 2012
1473	116.93	40.72	604	7.74167	533	Populus	Planted	12	26.71	Yu et al., 2012
1474	116.93	40.72	604	7.74167	533	Pobulus davidiana	Natural	20	18.54	Yu et al., 2012
1475	116.93	40.72	604	7.74167	533	Robinia pseudoacacia	Planted	20	24.96	Yu et al., 2012
1476	116.93	40.72	604	7.74167	533	Quercus	Natural	20	20.12	Yu et al., 2012
1477	116.93	25.55	1050	16.05	1850	Phyllostachys heterocycla	Planted	10	14.828	Yu et al., 2012
1478	116.95	42.32	1345	1.825	415	Larix principis-rupprechtii	Planted	18	35.1	Su, 2011
1479	116.95	42.32	1345	1.825	415	Larix principis-rupprechtii	Planted	22	41.9	Zhang, 2012
1480	116.95	42.32	1345	1.825	415	Larix principis-rupprechtii	Planted	80	86.65	Zhang, 2012
1481	117.15	41.84	1290	2.45417	449	Larix gmelinii,Betula platyphylla	Planted	9	9.005	Zhang, 2012
1482	117.15	41.84	1290	2.45417	449	Larix gmelinii,Betula platyphylla	Planted	13	19.845	Zhang, 2011
1483	117.15	41.84	1290	2.45417	449	Larix gmelinii,Betula platyphylla	Planted	33	41.63	Zhang, 2011
1484	117.15	41.84	1290	2.45417	449	Larix gmelinii,Betula platyphylla	Planted	80	91.21	Zhang, 2011
1485	117.15	41.84	1290	2.45417	449	Larix gmelinii,Betula platyphylla	Planted	9	5.65583	Zhang, 2011
1486	117.15	41.84	1290	2.45417	449	Larix gmelinii,Betula platyphylla	Planted	13	8.3608	Cheng, 2013
1487	117.15	41.84	1290	2.45417	449	Larix gmelinii,Betula platyphylla	Planted	30	10.328	Cheng, 2013
1488	117.15	41.84	1290	2.45417	449	Larix gmelinii,Betula platyphylla	Planted	12	20.2872	Cheng, 2013
1489	117.15	41.84	1290	2.45417	449	Larix gmelinii,Betula platyphylla	Planted	32	14.0166	Cheng, 2013
1490	117.18	40.51	467	8.60417	555	Robinia pseudoacacia	Planted	9	8.675	Cheng, 2013
1491	117.18	40.51	467	8.60417	555	Robinia pseudoacacia	Planted	13	11.11	Zhang, 2008
1492	117.18	40.51	467	8.60417	555	Robinia pseudoacacia	Planted	13	11.2	Zhang, 2008
1493	117.2	25.97	474	18.7208	1682	Paulownia fortunei	Planted	6	7.305	Zhang, 2008
1494	117.2	25.97	474	18.7208	1682	Manglietia fordiana	Planted	8	14.225	Hu, 2012
1495	117.2	25.97	474	18.7208	1682	Manglietia fordiana,Paulownia fortunei	Planted	6	32.77	Zhang, 2010
1496	117.2	42.4	1537	0.808333	445	Picea jezoensis-Abies nephrolepis	Natural	55	40.47	Zhang, 2010
1497	117.25	42.32	1504	1.1	454	Larix gmelinii	Planted	26	46.4294	Chen et al., 2009
1498	117.25	42.32	1504	1.1	454	Larix gmelinii	Planted	30	39.2009	Luo et al., 2009
1499	117.25	42.32	1504	1.1	454	Larix gmelinii	Planted	8	3.89229	Luo et al., 2009
1500	117.25	42.32	1504	1.1	454	Larix gmelinii	Planted	13	17.2373	Luo et al., 2009
1501	117.25	42.32	1504	1.1	454	Larix gmelinii	Planted	18	17.5153	Luo et al., 2009
1502	117.25	42.32	1504	1.1	454	Larix gmelinii	Planted	26	42.19	Luo et al., 2009
1503	117.3	42.5	1576	0.479167	441	Pinus syluestriformis	Natural	15	6.93183	Luo et al., 2009
1504	117.3	42.5	1576	0.479167	441	Pinus syluestriformis	Natural	80	75.9732	Wang et al., 2013
1505	117.3	42.5	1576	0.479167	441	Pinus syluestriformis	Natural	180	213.66	Wang et al., 2013
1506	117.3	24.23	335	19.9917	1526	Eucalyptus urophylla	Planted	6	11.4571	Yan et al., 2014
1507	117.3	24.23	335	19.9917	1526	Eucalyptus urophylla	Planted	21	51.9384	Yan et al., 2014
1508	117.31	27.15	484	17.6833	1851	Pinus massoniana	Planted	5	4.82	Yan et al., 2014
1509	117.31	27.15	484	17.6833	1851	Pinus massoniana	Planted	5	3.4	Li, 2008
1510	117.31	27.15	484	17.6833	1851	Pinus massoniana	Planted	5	2.195	Pang, 2009
1511	117.31	26.33	537	18.075	1743	Eucalyptus urophylla	Planted	15	64.795	Pang, 2009
1512	117.35	25.97	522	18.4333	1672	Phoebe bournei	Planted	28	37.45	Zhang, 2010
1513	117.35	25.97	522	18.4333	1672	Cunninghamia lanceolata	Planted	28	63.22	Liu et al., 2013
1514	117.4	31.33	24	16.3833	1189	Populus	Planted	10	39.1456	Wang et al., 2013
1515	117.4	31.33	24	16.3833	1189	Populus	Planted	10	29.1286	Hao et al., 2012
1516	117.4	31.33	24	16.3833	1189	Populus	Planted	10	33.0746	Hao et al., 2012
1517	117.4	31.33	24	16.3833	1189	Populus	Planted	10	26.2564	Hao et al., 2012
1518	117.4	24.36	209	20.5	1517	Acacia mangium	Planted	20	24.275	Hao et al., 2012
1519	117.4	24.36	209	20.5	1517	Acacia mangium	Planted	20	27.645	Zhang, 2010
1520	117.4	24.36	209	20.5	1517	Acacia mangium	Planted	15	19.075	Zhang, 2010
1521	117.41	23.67	33	21.2125	1200	pinus elliottii	Planted	10	51.16	Zhang, 2010
1522	117.41	23.67	33	21.2125	1200	Acacia mangium	Planted	10	62.855	Dong, 2012
1523	117.41	23.67	33	21.2125	1200	Casuarina equisetifolia,Acacia Crassicarpa ex Benth.	Planted	10	69.89	Zhang, 2010
1524	117.41	23.67	33	21.2125	1200	Casuarina equisetifolia,Acacia Crassicarpa ex Benth.	Planted	10	63.77	Zhang, 2010
1525	117.41	23.67	33	21.2125	1200	pinus elliottii,Casuarina equisetifolia	Planted	80	102.165	Zhang, 2010
1526	117.41	23.67	33	21.2125	1200	pinus elliottii,Casuarina equisetifolia	Planted	10	40.67	Lin et al., 2014
1527	117.43	25.3	515	19.1375	1651	Cunninghamia lanceolata	Natural	150	44.275	Li, 2006
1528	117.43	25.3	515	19.1375	1651	Cunninghamia lanceolata	Planted	34	52.175	Li, 2006
1529	117.43	25.3	515	19.1375	1651	Cunninghamia lanceolata	Planted	34	57.875	Li, 2006
1530	117.43	25.3	515	19.1375	1651	Cunninghamia lanceolata	Planted	11	65.525	Lin et al., 2014
1531	117.43	25.3	515	19.1375	1651	Cunninghamia lanceolata	Planted	11	67.535	Lin et al., 2015
1532	117.43	26.19	335	19.0833	1675	Castanopsis kawakamii	Planted	150	200.25	Yang et al., 2005
1533	117.43	26.19	335	19.0833	1675	Castanopsis kawakamii,Cunninghamia lanceolata	Planted	150	170.985	Yang et al., 2006
1534	117.43	26.19	335	19.0833	1675	Castanopsis kawakamii,Cunninghamia lanceolata	Planted	150	158.905	Yang et al., 2007
1535	117.44	39.32	4	12.1292	559	Populus	Planted	13	21.25	Li, 2006
1536	117.44	39.32	4	12.1292	559	Populus	Planted	13	48.2599	Li, 2006
1537	117.46	26.26	335	19.0833	1675	Cunninghamia lanceolata	Planted	10	49.435	Li et al., 2014
1538	117.47	26.18	335	19.0833	1675	Castanopsis carlesii	Natural	150	175.148	Li et al., 2014
1539	117.47	26.18	335	19.0833	1675	Castanopsis carlesii	Planted	80	72.6527	Zhou et al., 2010
1540	117.49	27.35	429	17.8083	1889	Cunninghamia lanceolata	Planted	80	100.419	Wu et al., 2014
1541	117.49	27.35	429	17.8083	1889	Cunninghamia lanceolata	Planted	7	13.93	Wu et al., 2014
1542	117.49	27.35	429	17.8083	1889	Cunninghamia lanceolata	Planted	6	10.805	Zhanga et al., 2004
1543	117.49	27.35	429	17.8083	1889	Pinus massoniana	Planted	5	6.495	Cao, 2013
1544	117.49	27.35	429	17.8083	1889	Pinus massoniana	Planted	5	6.3	Cao, 2013
1545	117.49	27.35	429	17.8083	1889	Pinus massoniana	Planted	5	3.005	Pang, 2009
1546	117.49	27.53	579	16.975	1956	Pinus taeda	Planted	9	18.77	Pang, 2009
1547	117.49	27.35	429	17.8083	1889	pinus elliottii	Planted	5	6.21	Pang, 2009
1548	117.49	27.35	429	17.8083	1889	Choerospondias axillaris	Planted	6	25.415	Dong, 2012
1549	117.49	27.35	429	17.8083	1889	Castanopsis hystrix	Planted	17	40.96	Dong, 2012
1550	117.49	26.38	534	17.9792	1761	Cunninghamia lanceolata	Planted	80	102.52	Hu, 2012
1551	117.49	27.35	429	17.8083	1889	Cunninghamia lanceolata	Planted	6	16.415	Zhang, 2010
1552	117.49	27.35	429	17.8083	1889	Cunninghamia lanceolata	Planted	6	20.755	Wang et al., 2013
1553	117.49	27.35	429	17.8083	1889	Cunninghamia lanceolata	Planted	6	20.13	Wang et al., 2013
1554	117.49	27.35	429	17.8083	1889	Cunninghamia lanceolata	Planted	11	22.27	Wang et al., 2013
1555	117.49	27.35	429	17.8083	1889	Cunninghamia lanceolata	Planted	15	29.095	Wang et al., 2013
1556	117.49	27.35	429	17.8083	1889	Cunninghamia lanceolata	Planted	17	24.855	Zhang et al., 2013
1557	117.52	34.33	30	14.7458	723	Platycladus orientalis	Planted	30	27.4013	Zhang et al., 2013
1558	117.52	34.33	30	14.7458	723	Platycladus orientalis	Planted	30	23.049	Zhang et al., 2013
1559	117.52	34.33	30	14.7458	723	Platycladus orientalis	Planted	30	20.9084	Li et al., 2012
1560	117.52	40.55	851	6.35833	604	Quercus mongolica,Tilia mongolica,Acer mono	Natural	50	47.285	Li et al., 2012
1561	117.52	40.55	851	6.35833	604	Betula costata ,Acer mono	Natural	43	53.835	Li et al., 2012
1562	117.53	24.98	426	19.5375	1597	Betula	Natural	60	67.585	Qi, 2011
1563	117.53	27.85	720	16.1	2037	Cunninghamia lanceolata	Planted	14	26.775	Qi, 2011
1564	117.53	27.85	720	16.1	2037	Sassafras tzumu	Planted	14	19.09	Chen et al., 2009
1565	117.53	27.85	720	16.1	2037	Cunninghamia lanceolata	Planted	14	32.835	Zhao et al., 2009
1566	117.54	26.16	791	16.9708	1746	Cunninghamia lanceolata	Planted	12	16.5968	Hu, 2012
1567	117.54	26.16	791	16.9708	1746	Cunninghamia lanceolata	Planted	10	22.8835	Wang et al., 2013
1568	117.54	26.16	791	16.9708	1746	Cunninghamia lanceolata	Planted	15	32.8583	Zhanga et al., 2004
1569	117.54	26.16	791	16.9708	1746	Cunninghamia lanceolata	Planted	15	38.6421	Zhanga et al., 2004
1570	117.54	26.16	791	16.9708	1746	Cunninghamia lanceolata	Planted	80	76.865	Zhanga et al., 2004
1571	117.54	26.16	791	16.9708	1746	Cunninghamia lanceolata	Planted	80	82.105	Zhanga et al., 2004
1572	117.54	26.16	791	16.9708	1746	Cunninghamia lanceolata	Planted	26	56.085	Zhanga et al., 2004
1573	117.54	26.16	791	16.9708	1746	Cunninghamia lanceolata	Planted	80	78.685	Yang, 2012
1574	117.54	26.16	791	16.9708	1746	Pinus massoniana	Planted	80	81.705	Cao, 2013
1575	117.54	26.16	791	16.9708	1746	Pinus massoniana	Planted	22	68.67	Cao, 2013
1576	117.54	26.16	791	16.9708	1746	Castanopsis lamontii	Planted	26	61.8	Wang, 2013
1577	117.54	26.16	791	16.9708	1746	Castanopsis lamontii	Planted	80	97.09	Wang, 2006
1578	117.54	26.16	791	16.9708	1746	Castanopsis lamontii	Planted	80	124.71	Hu, 2012
1579	117.54	26.16	791	16.9708	1746	Pinus massoniana	Planted	80	88.615	Zhang, 2010
1580	117.54	26.16	791	16.9708	1746	Pinus massoniana	Planted	80	86.105	Zhang, 2010
1581	117.54	26.16	791	16.9708	1746	Pinus massoniana	Planted	80	88.855	Wang et al., 2013
1582	117.54	26.16	791	16.9708	1746	Pinus massoniana	Planted	80	79.38	Wang et al., 2013
1583	117.54	26.16	791	16.9708	1746	Pinus massoniana	Planted	80	104.46	Wang et al., 2013
1584	117.54	26.16	791	16.9708	1746	Pinus massoniana	Planted	80	98.48	Wang et al., 2013
1585	117.54	26.16	791	16.9708	1746	Cunninghamia lanceolata	Planted	80	104.935	Wang et al., 2013
1586	117.56	40.2	514	8.49583	610	Quercus mongolica	Natural	30	60.9877	Wang et al., 2013
1587	117.56	40.2	514	8.49583	610	Quercus mongolica	Natural	25	52.7948	Wang et al., 2013
1588	117.56	40.2	514	8.49583	610	Quercus mongolica	Natural	25	56.0873	Zhang, 2012
1589	117.56	40.2	514	8.49583	610	Quercus mongolica	Natural	24	47.4732	Zhang, 2012
1590	117.56	40.2	514	8.49583	610	Quercus mongolica	Natural	22	45.4824	Zhang, 2012
1591	117.56	40.2	514	8.49583	610	Quercus mongolica	Natural	20	38.1317	Zhang, 2012
1592	117.56	40.2	514	8.49583	610	Quercus mongolica	Natural	30	61.1792	Zhang, 2012
1593	117.56	40.2	514	8.49583	610	Quercus mongolica	Natural	20	35.6815	Zhang, 2012
1594	117.56	40.2	514	8.49583	610	Quercus mongolica	Natural	30	56.9678	Zhang, 2012
1595	117.56	40.2	514	8.49583	610	Quercus mongolica	Natural	30	53.4456	Zhang, 2012
1596	117.56	40.2	514	8.49583	610	Quercus mongolica	Natural	30	57.121	Zhang, 2012
1597	117.56	40.2	514	8.49583	610	Quercus mongolica	Natural	15	21.1715	Zhang, 2012
1598	117.56	40.2	514	8.49583	610	Quercus mongolica	Natural	32	63.2848	Zhang, 2012
1599	117.56	40.2	514	8.49583	610	Quercus mongolica	Natural	30	60.6815	Zhang, 2012
1600	117.56	40.2	514	8.49583	610	Quercus mongolica	Natural	25	49.464	Zhang, 2012
1601	117.56	40.2	514	8.49583	610	Quercus mongolica	Natural	30	51.34	Zhang, 2012
1602	117.56	40.2	514	8.49583	610	Quercus mongolica	Natural	25	43.147	Zhang, 2012
1603	117.56	40.2	514	8.49583	610	Quercus mongolica	Natural	30	66.5773	Zhang, 2012
1604	117.56	40.2	514	8.49583	610	Quercus mongolica	Natural	16	30.8193	Zhang, 2012
1605	117.56	40.2	514	8.49583	610	Quercus mongolica	Natural	30	57.5038	Zhang, 2012
1606	117.56	40.2	514	8.49583	610	Quercus mongolica	Natural	30	47.7795	Zhang, 2012
1607	117.56	40.2	514	8.49583	610	Quercus mongolica	Natural	15	16.5391	Zhang, 2012
1608	117.56	40.2	514	8.49583	610	Quercus mongolica	Natural	18	29.9387	Zhang, 2012
1609	117.56	40.2	514	8.49583	610	Quercus mongolica	Natural	25	47.7412	Zhang, 2012
1610	117.56	40.2	514	8.49583	610	Quercus mongolica	Natural	22	41.807	Zhang, 2012
1611	117.56	40.2	514	8.49583	610	Quercus mongolica	Natural	15	33.0015	Zhang, 2012
1612	117.56	40.2	514	8.49583	610	Quercus mongolica	Natural	20	37.0214	Zhang, 2012
1613	117.56	40.2	514	8.49583	610	Quercus mongolica	Natural	30	55.4364	Zhang, 2012
1614	117.56	40.2	514	8.49583	610	Quercus mongolica	Natural	16	37.7871	Zhang, 2012
1615	117.56	40.2	514	8.49583	610	Quercus mongolica	Natural	30	54.2113	Zhang, 2012
1616	117.56	40.2	514	8.49583	610	Quercus mongolica	Natural	30	58.6141	Zhang, 2012
1617	117.56	40.2	514	8.49583	610	Quercus mongolica	Natural	20	33.4609	Zhang, 2012
1618	117.56	40.2	514	8.49583	610	Quercus mongolica	Natural	15	25.0766	Zhang, 2012
1619	117.56	40.2	514	8.49583	610	Quercus mongolica	Natural	22	40.0842	Zhang, 2012
1620	117.56	40.2	514	8.49583	610	Quercus mongolica	Natural	15	22.1286	Zhang, 2012
1621	117.56	40.2	514	8.49583	610	Quercus mongolica	Natural	20	42.4196	Zhang, 2012
1622	117.56	40.2	514	8.49583	610	Quercus mongolica	Natural	15	21.2481	Zhang, 2012
1623	117.57	41.43	768	6.1125	489	Pinus tabuliformis	Planted	30	25.154	Zhang, 2012
1624	117.57	41.43	768	6.1125	489	Pinus tabuliformis	Planted	40	15.7878	Zhang, 2012
1625	117.57	41.43	768	6.1125	489	Pinus tabuliformis	Planted	50	48.8732	Yang, 2012
1626	117.57	30.92	92	16.1792	1298	Pinus massoniana	Planted	80	102.595	Yang, 2012
1627	117.63	25.63	606	18.3292	1649	Castanopsis fargesii	Natural	80	118.686	Yang, 2012
1628	117.67	30.32	467	14.6417	1629	Armeniaca vulgaris,Cyclobalanopsis glauca	Natural	18	52.9506	Wang et al., 2013
1629	117.67	30.32	467	14.6417	1629	Armeniaca vulgaris,Cyclobalanopsis glauca	Natural	80	141.202	Lin, 2014
1630	117.69	27.07	421	18.0292	1864	Betula luminifera	Planted	10	13.975	Zhang et al., 2010
1631	117.71	26.71	391	18.4458	1792	Castanopsis carlesii	Natural	10	20.7	Zhang et al., 2010
1632	117.71	26.71	391	18.4458	1792	Castanopsis carlesii	Natural	6	21.45	Ren, 2011
1633	117.72	27.08	421	18.0292	1864	Cunninghamia lanceolata	Planted	28	58.1696	Ma, 2013
1634	117.72	27.08	421	18.0292	1864	Cunninghamia lanceolata	Planted	80	103.012	Hu, 2012
1635	117.72	27.08	421	18.0292	1864	Cunninghamia lanceolata	Planted	80	118.73	Huang, 2009
1636	117.72	27.08	421	18.0292	1864	Cunninghamia lanceolata	Planted	28	69.3195	Huang, 2009
1637	117.72	27.08	421	18.0292	1864	Cunninghamia lanceolata	Planted	80	109.567	Huang, 2009
1638	117.72	27.08	421	18.0292	1864	Cunninghamia lanceolata	Planted	80	100.696	Huang, 2009
1639	117.72	27.08	421	18.0292	1864	Cunninghamia lanceolata	Planted	80	92.3713	Fang, 2013
1640	117.72	27.08	421	18.0292	1864	Cunninghamia lanceolata	Planted	80	120.918	Li, 2010
1641	117.72	27.08	421	18.0292	1864	Cunninghamia lanceolata	Planted	80	81.9808	Li, 2010
1642	117.72	27.08	421	18.0292	1864	Cunninghamia lanceolata	Planted	80	98.4997	Li, 2010
1643	117.72	27.08	421	18.0292	1864	Cunninghamia lanceolata	Planted	80	142.412	Li, 2010
1644	117.72	27.08	421	18.0292	1864	Cunninghamia lanceolata	Planted	28	55.4478	Li, 2010
1645	117.72	27.08	421	18.0292	1864	Cunninghamia lanceolata	Planted	80	76.0594	Li, 2010
1646	117.72	27.08	421	18.0292	1864	Cunninghamia lanceolata	Planted	80	101.517	Li, 2010
1647	117.72	27.08	421	18.0292	1864	Cunninghamia lanceolata	Planted	28	65.2668	Li, 2010
1648	117.72	25.68	720	17.5792	1666	Pinus massoniana	Planted	80	87.015	Li, 2010
1649	117.72	25.68	720	17.5792	1666	Pinus massoniana	Planted	80	100.45	Li, 2010
1650	117.725	26.5131	341	18.8333	1740	Cunninghamia lanceolata	Planted	22	31.995	Li, 2010
1651	117.725	26.5131	341	18.8333	1740	Cunninghamia lanceolata	Planted	23	32.05
1652	117.725	26.5131	341	18.8333	1740	Cunninghamia lanceolata	Planted	24	28.3666
1653	117.725	26.5131	341	18.8333	1740	Cunninghamia lanceolata	Planted	25	25.7921
1654	117.725	26.5131	341	18.8333	1740	Cunninghamia lanceolata	Planted	80	78.6943
1655	117.76	24.77	210	20.4375	1488	Cunninghamia lanceolata	Planted	27	42.6236
1656	117.76	41.85	1053	4.14167	459	Larix gmelinii	Planted	16	14.6845	Wang et al., 2013
1657	117.76	41.85	1053	4.14167	459	Larix gmelinii	Planted	16	14.6845	Zhanga et al., 2004
1658	117.76	24.77	210	20.4375	1488	Cunninghamia lanceolata	Planted	11	25.075	Shen et al., 2014
1659	117.76	26.93	322	18.5917	1800	Pinus massoniana	Planted	19	14.58	Wu, 2009
1660	117.76	26.93	322	18.5917	1800	Pinus massoniana	Planted	20	43.285	Pang, 2009
1661	117.76	26.93	322	18.5917	1800	Pinus massoniana	Planted	30	56.62	Pang, 2009
1662	117.76	26.93	322	18.5917	1800	Phoebe bournei	Planted	37	15.31	Pang, 2009
1663	117.76	26.93	322	18.5917	1800	Phoebe bournei	Planted	37	28.635	Peng, 2012
1664	117.76	26.93	322	18.5917	1800	Phoebe bournei	Planted	37	58.255	Tao et al., 2012
1665	117.76	26.93	322	18.5917	1800	Phoebe bournei	Planted	37	39.455	Tao et al., 2012
1666	117.76	26.93	322	18.5917	1800	Phoebe bournei	Planted	37	40.82	Tao et al., 2012
1667	117.76	24.77	210	20.4375	1488	Cunninghamia lanceolata	Planted	50	47.535	Liu et al., 2013
1668	117.78	26.2	662	17.5167	1734	Cunninghamia lanceolata	Natural	80	137.091	Cao, 2013
1669	117.78	26.56	341	18.8333	1740	Cunninghamia lanceolata	Planted	40	42.385	Wang et al., 2013
1670	117.78	26.56	341	18.8333	1740	Cunninghamia lanceolata	Planted	10	50.975	Su et al., 2012
1671	117.78	26.56	341	18.8333	1740	Castanopsis hystrix	Planted	80	86.384	Zhanga et al., 2004
1672	117.79	26.38	295	19.1833	1687	Pinus massoniana	Planted	80	91.53	Zhang et al., 2013
1673	117.79	26.38	295	19.1833	1687	Pinus massoniana	Planted	80	82.43	Wang, 2006
1674	117.79	26.38	295	19.1833	1687	Pinus massoniana	Planted	80	126.845	Wang, 2006
1675	117.79	26.38	295	19.1833	1687	Castanopsis fissa	Planted	15	41.63	Li, 2008
1676	117.79	26.38	295	19.1833	1687	Castanopsis fissa	Planted	15	43.335	Hu, 2012
1677	117.8	26.8	391	18.4458	1792	Eucalyptus urophylla	Planted	14	40.785	Hu, 2012
1678	117.8	27.28	454	17.7917	1916	Aleurites montana	Natural	60	62.326	Hong, 2009
1679	117.84	27.8	484	17.275	1979	Castanopsis eyrei	Natural	80	154.175	Hu, 2012
1680	117.84	27.82	484	17.275	1979	Castanopsis	Natural	80	118.64	Lang et al., 2012
1681	117.86	42.07	1188	3.38333	461	Larix principis-rupprechtii	Planted	20	36.7599	Hu, 2012
1682	117.86	42.07	1188	3.38333	461	Pinus tabuliformis	Planted	20	40.309	Huang, 2011
1683	117.86	42.07	1188	3.38333	461	Betula platyphylla	Natural	20	42.3218	Huang, 2011
1684	117.86	42.07	1188	3.38333	461	Quercus mongolica	Natural	10	9.97766	Huang, 2011
1685	117.86	42.07	1188	3.38333	461	Pobulus davidiana	Natural	20	31.8209	Huang, 2011
1686	117.86	30.79	82	16.2417	1335	Quercus acutissima,Quercus chenii,Pinus massoniana	Natural	80	73.4015	Jin, 2012
1687	117.86	30.79	82	16.2417	1335	Quercus acutissima,Quercus chenii,Platycarya strobilacea	Natural	40	68.585	Jin, 2012
1688	117.86	30.79	82	16.2417	1335	Quercus acutissima ,Quercus chenii,Pinus massoniana	Natural	80	88.9922	Jin, 2012
1689	117.86	30.79	82	16.2417	1335	Quercus acutissima Carruth,Quercus chenii,Pinus massoniana	Natural	80	90.1703	Jin, 2012
1690	117.86	24.77	376	19.75	1456	Eucalyptus urophylla	Planted	12	17.07	Jin, 2012
1691	117.86	24.77	376	19.75	1456	Eucalyptus urophylla	Planted	12	26.1135	Liu et al., 2013
1692	117.86	24.77	376	19.75	1456	Eucalyptus urophylla	Planted	21	35.686	Liu et al., 2013
1693	117.86	24.77	376	19.75	1456	Eucalyptus urophylla	Planted	24	43.6719	Liu et al., 2013
1694	117.86	24.77	376	19.75	1456	Eucalyptus urophylla	Planted	29	67.0593	Liu et al., 2013
1695	117.87	27	407	18.025	1861	Cunninghamia lanceolata	Planted	80	79.6312	Liu et al., 2013
1696	117.9	26.8	269	18.9958	1761	Cunninghamia lanceolata	Planted	9	18.6085	Zhanga et al., 2004
1697	117.93	26.37	300	19.2042	1679	Pinus massoniana	Planted	80	102.364	Zhanga et al., 2004
1698	117.93	26.37	300	19.2042	1679	Pinus massoniana	Planted	80	90.0356	Zhou, 2012
1699	117.95	26.47	300	19.2042	1679	Cunninghamia lanceolata	Planted	80	139.525	Zhong, 2007
1700	117.95	26.48	300	19.2042	1679	Cunninghamia lanceolata	Planted	80	216.65	Zhong, 2007
1701	117.95	26.5	354	18.8	1742	Cunninghamia lanceolata	Planted	80	150.6	Zhong, 2007
1702	117.95	26.47	300	19.2042	1679	Cunninghamia lanceolata	Planted	80	121.41	Chen, 2009
1703	117.95	26.47	300	19.2042	1679	Cunninghamia lanceolata	Planted	16	44.2467	Chen, 2009
1704	117.95	26.47	300	19.2042	1679	Cunninghamia lanceolata	Planted	80	107.986	Chen, 2009
1705	117.95	26.47	300	19.2042	1679	Cunninghamia lanceolata	Planted	80	140.766	Chen, 2009
1706	117.95	26.47	300	19.2042	1679	Cunninghamia lanceolata	Planted	80	294.044	Chen, 2009
1707	117.95	26.47	300	19.2042	1679	Cunninghamia lanceolata	Planted	80	363.399	Chen et al., 2013
1708	117.95	26.47	300	19.2042	1679	Cunninghamia lanceolata	Planted	7	7.84314	Chen et al., 2013
1709	117.95	26.47	300	19.2042	1679	Cunninghamia lanceolata	Planted	16	31.3725	Chen et al., 2013
1710	117.95	26.47	300	19.2042	1679	Cunninghamia lanceolata	Planted	21	65.6863	Chen et al., 2013
1711	117.95	26.47	300	19.2042	1679	Cunninghamia lanceolata	Planted	80	82.3529	Chen et al., 2013
1712	117.95	26.47	300	19.2042	1679	Cunninghamia lanceolata	Planted	80	184.314	Chen et al., 2013
1713	117.95	26.83	269	18.9958	1761	Cunninghamia lanceolata	Natural	80	195.098	Zhou, 2012
1714	117.95	26.47	300	19.2042	1679	Cunninghamia lanceolata	Planted	5	9.08	Zhang et al., 2014
1715	117.95	26.47	300	19.2042	1679	Cunninghamia lanceolata	Planted	6	9.77	Zhu et al., 2011
1716	117.95	26.47	300	19.2042	1679	Cunninghamia lanceolata	Planted	6	10.455	Fang, 2012
1717	117.95	26.47	300	19.2042	1679	Cunninghamia lanceolata	Planted	12	12.475	Jin, 2012
1718	117.95	26.47	300	19.2042	1679	Cunninghamia lanceolata	Planted	31	52.595	Jin, 2012
1719	117.95	26.47	300	19.2042	1679	Cunninghamia lanceolata	Planted	12	21.555	Jin, 2012
1720	117.95	26.47	300	19.2042	1679	Cunninghamia lanceolata	Planted	80	77.7	Jin, 2012
1721	117.95	26.47	300	19.2042	1679	Cunninghamia lanceolata	Planted	80	154.08	Jin, 2012
1722	117.95	26.47	300	19.2042	1679	Cunninghamia lanceolata	Planted	80	169.285	Mo et al., 2012
1723	117.95	26.47	300	19.2042	1679	Betula luminifera	Planted	5	16.18	Mo et al., 2012
1724	117.95	26.63	354	18.8	1742	Alnus formosana	Natural	80	108.86	Ren, 2011
1725	117.95	26.47	300	19.2042	1679	Cunninghamia lanceolata	Planted	5	11.355	Hu, 2012
1726	117.99	26.53	354	18.8	1742	Cunninghamia lanceolata	Planted	17	33.65	Wang et al., 2013
1727	118.01	27.81	418	17.4833	1937	Castanopsis carlesii,Castanopsis fargesii	Natural	80	98.42	Zhanga et al., 2004
1728	118.01	27.79	418	17.4833	1937	Castanopsis carlesii,Castanopsis fargesii	Natural	80	127.317	Zhang et al., 2013
1729	118.01	27.79	418	17.4833	1937	Schima superba,Armeniaca vulgaris	Natural	100	65.5905	Zhanga et al., 2004
1730	118.01	26.77	464	18.1	1798	Cunninghamia lanceolata	Planted	25	32.7326	Zhanga et al., 2004
1731	118.01	26.77	464	18.1	1798	Cunninghamia lanceolata	Planted	30	58.6337	Zhanga et al., 2004
1732	118.01	26.77	464	18.1	1798	Cunninghamia lanceolata	Planted	35	28.5834	Zhang et al., 2014
1733	118.01	26.77	464	18.1	1798	Cunninghamia lanceolata	Planted	40	40.1928	Zhang, et al. 2014
1734	118.01	26.77	464	18.1	1798	Cunninghamia lanceolata	Planted	40	50.922	Zhang, et al. 2015
1735	118.01	26.77	464	18.1	1798	Cunninghamia lanceolata	Planted	40	62.8248	Zhang, et al. 2016
1736	118.01	26.77	464	18.1	1798	Cunninghamia lanceolata	Planted	80	71.3747	Zhang, et al. 2017
1737	118.05	27.41	219	18.2208	1805	Eucalyptus urophylla	Planted	5	18.7844	Zhang, et al. 2015
1738	118.05	27.41	219	18.2208	1805	Eucalyptus urophylla	Planted	6	28.8377	Liu, 2012
1739	118.05	27.41	219	18.2208	1805	Eucalyptus urophylla	Planted	6	26.3187	Liu, 2012
1740	118.05	31.53	63	15.95	1109	Pinus taeda	Planted	5	10.14	Liu, 2012
1741	118.06	24.83	126	21	1288	Schima superba,Armeniaca vulgaris	Planted	20	50.415	Dong, 2012
1742	118.07	24.87	505	19.0792	1468	Cupressus funebris	Planted	26	50.211	Zhang, 2010
1743	118.07	24.87	505	19.0792	1468	Cupressus funebris	Planted	26	46.3484	Zhao, 2010
1744	118.07	24.87	505	19.0792	1468	Phoebe bournei	Planted	26	39.0433	Zhao, 2010
1745	118.07	24.87	505	19.0792	1468	Phoebe bournei	Planted	26	36.0805	Zhao, 2010
1746	118.07	24.87	505	19.0792	1468	Cupressus funebris	Planted	26	43.3715	Zhao, 2010
1747	118.07	24.87	505	19.0792	1468	Phoebe bournei	Planted	26	43.3958	Zhao, 2010
1748	118.07	35.25	113	13.6833	804	Populus	Planted	80	188.741	Zhao, 2010
1749	118.07	35.25	113	13.6833	804	Populus	Planted	80	377.964	Wei and Dong, 2013
1750	118.07	31.55	63	15.95	1109	Quercus acutissima,Liquidambar formosana,pinus elliottii	Planted	28	26.5	Wei and Dong, 2013
1751	118.07	31.55	63	15.95	1109	Quercus acutissima,Liquidambar formosana,pinus elliottii	Planted	28	34.1	Xiang et al., 2012
1752	118.07	31.55	63	15.95	1109	Quercus acutissima,Liquidambar formosana,pinus elliottii	Planted	18	17.1	Xiang et al., 2012
1753	118.09	25.64	897	16.7125	1640	Pinus armandii	Natural	30	48.4966	Xiang et al., 2012
1754	118.12	27.02	396	17.975	1839	Schima superba,Armeniaca vulgaris	Natural	80	343.43	Dong, 2012
1755	118.12	26.57	378	18.7542	1730	Cunninghamia lanceolata	Planted	7	20.56	Sheng, 2007
1756	118.12	26.57	378	18.7542	1730	Cunninghamia lanceolata	Planted	20	42.19	Mo et al., 2012
1757	118.12	26.57	378	18.7542	1730	Cunninghamia lanceolata	Planted	28	62.15	Yang, 2012
1758	118.15	27.05	396	17.975	1839	Schima superba	Planted	80	106.4	Yang, 2012
1759	118.15	27.05	396	17.975	1839	Choerospondias axillaris ,Liquidambar formosana	Natural	20	18.4285	Sheng, 2007
1760	118.15	27.05	396	17.975	1839	Schima superba	Natural	120	63.2913	Huang et al., 2011
1761	118.15	27.05	396	17.975	1839	Schima superba	Natural	47	32.0745	Huang et al., 2011
1762	118.15	27.05	396	17.975	1839	Choerospondias axillaris ,Liquidambar formosana,Alniphyllum fortunei	Natural	10	9.60887	Huang et al., 2011
1763	118.15	27.05	396	17.975	1839	Choerospondias axillaris ,Liquidambar formosana,Alniphyllum fortunei	Natural	47	34.6977	Huang et al., 2011
1764	118.15	27.05	396	17.975	1839	Schima superba	Natural	80	113	Huang et al., 2011
1765	118.15	27.05	396	17.975	1839	Schima superba	Natural	60	61.1368	Huang et al., 2011
1766	118.18	26.64	289	19.2375	1669	Cunninghamia lanceolata	Planted	10	8.50796	Huang et al., 2011
1767	118.18	27.08	268	18.4625	1763	Michelia odora	Natural	80	155.307	Ma et al., 2010
1768	118.2	27.1	268	18.4625	1763	Cinnamomum chekiangense	Natural	80	130.081	Zhanga et al., 2004
1769	118.2	26.1	501	18.425	1607	Cunninghamia lanceolata	Planted	15	46.9824	Ma et al., 2010
1770	118.2	26.1	501	18.425	1607	Cunninghamia lanceolata	Planted	8	21.04	Zhanga et al., 2004
1771	118.2	26.1	501	18.425	1607	Cunninghamia lanceolata	Planted	14	32.295	Liu et al., 2013
1772	118.2	26.1	501	18.425	1607	Cunninghamia lanceolata	Planted	24	59.06	Liu et al., 2013
1773	118.2	26.1	501	18.425	1607	Cunninghamia lanceolata	Planted	6	27.105	Liu et al., 2013
1774	118.2	26.1	501	18.425	1607	Cunninghamia lanceolata	Planted	6	21.1	Liu et al., 2013
1775	118.2	26.1	501	18.425	1607	Cunninghamia lanceolata	Planted	6	15.325	Liu et al., 2013
1776	118.2	26.1	501	18.425	1607	Cunninghamia lanceolata	Planted	9	38.605	Chen et al., 1993
1777	118.2	26.1	501	18.425	1607	Cunninghamia lanceolata	Planted	9	29.105	Li et al., 2007
1778	118.2	26.1	501	18.425	1607	Cunninghamia lanceolata	Planted	9	21.695	Gong et al., 2008
1779	118.2	26.1	501	18.425	1607	Cunninghamia lanceolata	Planted	15	52.95	Gong et al., 2008
1780	118.2	26.1	501	18.425	1607	Cunninghamia lanceolata	Planted	15	45.345	Gong et al., 2008
1781	118.2	26.1	501	18.425	1607	Cunninghamia lanceolata	Planted	15	33.855	Wu, 2009
1782	118.2	26.1	501	18.425	1607	Cunninghamia lanceolata	Planted	19	65.5	Wu, 2009
1783	118.2	26.1	501	18.425	1607	Cunninghamia lanceolata	Planted	19	52.19	Wu, 2009
1784	118.2	26.1	501	18.425	1607	Cunninghamia lanceolata	Planted	19	40.01	Wu, 2009
1785	118.2	26.1	501	18.425	1607	Cunninghamia lanceolata	Planted	26	51.195	Wu, 2009
1786	118.2	26.1	501	18.425	1607	Cunninghamia lanceolata	Planted	33	50.085	Wu, 2009
1787	118.2	26.1	501	18.425	1607	Pinus massoniana	Planted	80	92.645	Wu, 2009
1788	118.2	26.1	501	18.425	1607	Pinus massoniana	Planted	80	151.99	Pang, 2009
1789	118.2	26.1	501	18.425	1607	Pinus massoniana	Planted	80	172.71	Pang, 2009
1790	118.2	26.1	501	18.425	1607	Phoebe bournei	Planted	8	17.165	Pang, 2009
1791	118.2	26.1	501	18.425	1607	Phoebe bournei	Planted	24	44.87	Liu et al., 2013
1792	118.2	26.1	501	18.425	1607	Phoebe bournei	Planted	26	27.935	Liu et al., 2013
1793	118.2	26.1	501	18.425	1607	Cunninghamia lanceolata	Planted	26	58.315	Shen et al., 2013
1794	118.2	26.1	501	18.425	1607	Cunninghamia lanceolata	Planted	33	48.38	Wang et al., 2013
1795	118.22	27.12	268	18.4625	1763	Altingla gracililoes	Natural	80	140.944	Zhou et al., 2010
1796	118.25	27.15	268	18.4625	1763	Cunninghamia lanceolata	Natural	80	109.713	Ma et al., 2010
1797	118.25	25.5	741	17.4792	1582	Eucalyptus urophylla	Planted	9	15.295	Ma et al., 2010
1798	118.25	25.5	741	17.4792	1582	Eucalyptus urophylla	Planted	9	20.785	Shen et al., 2013
1799	118.25	25.5	741	17.4792	1582	Eucalyptus urophylla	Planted	9	26.735	Shen et al., 2013
1800	118.3	35.25	97	13.6042	833	Populus	Planted	6	6.49	Chi et al., 2014
1801	118.3	35.25	97	13.6042	833	Populus	Planted	6	6.16	Li et al., 2009
1802	118.3	35.25	97	13.6042	833	Populus	Planted	6	3.75	Li et al., 2009
1803	118.3	35.25	97	13.6042	833	Populus	Planted	4	2.11	Li et al., 2009
1804	118.3	35.25	97	13.6042	833	Populus	Planted	5	3.82	Li, 2010
1805	118.3	35.25	97	13.6042	833	Populus	Planted	6	6.76	Li, 2010
1806	118.3	35.25	97	13.6042	833	Populus	Planted	4	1.71	Li, 2010
1807	118.3	35.25	97	13.6042	833	Populus	Planted	5	3.94	Li, 2010
1808	118.3	35.25	97	13.6042	833	Populus	Planted	6	6.95	Li, 2010
1809	118.3	35.25	97	13.6042	833	Populus	Planted	4	1.19	Li, 2010
1810	118.3	35.25	97	13.6042	833	Populus	Planted	5	2.45	Li, 2010
1811	118.3	35.25	97	13.6042	833	Populus	Planted	6	3.86	Li, 2010
1812	118.33	32.33	61	15.4708	1022	Quercus acutissima	Planted	10	15.795	Li, 2010
1813	118.33	32.33	61	15.4708	1022	Quercus acutissima	Planted	10	20.385	Zhao et al., 2009
1814	118.33	32.33	61	15.4708	1022	Quercus acutissima	Planted	10	23.105	Xiao et al., 2010
1815	118.33	32.33	61	15.4708	1022	Quercus acutissima	Planted	12	46.35	Xiao et al., 2010
1816	118.33	32.33	61	15.4708	1022	Cunninghamia lanceolata	Planted	10	22.835	Xiao et al., 2010
1817	118.34	32.31	17	15.6292	1012	Pinus massoniana	Planted	29	38.635	Wang et al., 2013
1818	118.35	27.32	481	17.3583	1856	Aleurites montana	Natural	7	44.366	Ma, 2013
1819	118.37	27.05	246	18.575	1738	Cunninghamia lanceolata	Planted	19	46.44	Hong, 2009
1820	118.37	27.05	246	18.575	1738	Schima superba	Planted	19	58.65	Yang, 2007
1821	118.45	41.4	1130	4.31667	553	Betula platyphylla	Planted	30	68.7115	Yang, 2007
1822	118.45	26.24	374	18.9458	1590	Aleurites montana	Natural	10	26.011	Cao et al., 2012
1823	118.46	27.82	367	17.6208	1896	Cunninghamia lanceolata	Planted	8	27.2842	Hong, 2009
1824	118.46	27.82	367	17.6208	1896	Cunninghamia lanceolata	Planted	10	31.7687	Zhanga et al., 2004
1825	118.46	27.82	367	17.6208	1896	Cunninghamia lanceolata	Planted	10	22.4225	Zhanga et al., 2004
1826	118.46	27.82	367	17.6208	1896	Cunninghamia lanceolata	Planted	9	30.679	Zhanga et al., 2004
1827	118.46	27.82	367	17.6208	1896	Cunninghamia lanceolata	Planted	12	44.342	Zhanga et al., 2004
1828	118.46	27.82	367	17.6208	1896	Cunninghamia lanceolata	Planted	15	49.7904	Zhanga et al., 2004
1829	118.46	27.82	367	17.6208	1896	Cunninghamia lanceolata	Planted	7	13.663	Zhanga et al., 2004
1830	118.46	27.82	367	17.6208	1896	Cunninghamia lanceolata	Planted	14	53.5205	Zhanga et al., 2004
1831	118.48	26.43	276	19.3458	1601	Phoebe bournei	Planted	80	75.925	Zhanga et al., 2004
1832	118.5	29.39	423	15.3667	1783	Castanopsis fargesii	Natural	20	31.7154	Peng, 2012
1833	118.5	29.39	423	15.3667	1783	Pinus massoniana	Planted	15	25.7601	Zhang et al., 2007
1834	118.5	29.39	423	15.3667	1783	Pinus massoniana	Planted	15	17.7077	Zhang et al., 2007
1835	118.5	29.39	423	15.3667	1783	Cunninghamia lanceolata	Planted	10	19.8659	Zhang et al., 2007
1836	118.51	41.19	939	5.475	569	Larix principis-rupprechtii	Natural	80	96.7023	Zhang et al., 2007
1837	118.51	41.19	939	5.475	569	Pobulus davidiana	Natural	80	90.6094	Ma, 2011
1838	118.51	41.19	939	5.475	569	Betula platyphylla	Natural	80	86.6348	Ma, 2011
1839	118.51	41.19	939	5.475	569	Pinus tabuliformis	Natural	55	67.0833	Ma, 2011
1840	118.57	25.67	682	17.5542	1569	Pinus massoniana	Planted	12	18.58	Ma, 2011
1841	118.57	25.67	682	17.5542	1569	Michelia macclurei	Planted	12	19.81	Pang, 2009
1842	118.59	27.09	322	18.2333	1749	Cunninghamia lanceolata	Planted	10	16.835	Zhang, 2010
1843	118.59	27.09	322	18.2333	1749	Cunninghamia lanceolata	Planted	10	14.305	Ju, 2010
1844	118.59	27.09	322	18.2333	1749	Cunninghamia lanceolata	Planted	10	18.665	Ju, 2010
1845	118.59	27.09	322	18.2333	1749	Cunninghamia lanceolata	Planted	10	17.375	Ju, 2010
1846	118.59	27.09	322	18.2333	1749	Cunninghamia lanceolata	Planted	13	21.85	Ju, 2010
1847	118.59	27.09	322	18.2333	1749	Cunninghamia lanceolata	Planted	11	44.31	Ju, 2010
1848	118.59	27.09	322	18.2333	1749	Cunninghamia lanceolata	Planted	12	42.775	Ju, 2010
1849	118.59	27.09	322	18.2333	1749	Cunninghamia lanceolata	Planted	80	77.93	Ju, 2010
1850	118.59	27.09	322	18.2333	1749	Cunninghamia lanceolata	Planted	31	68.45	Meng, 2010
1851	118.59	27.09	322	18.2333	1749	Cunninghamia lanceolata	Planted	11	47.53	Yang, 2010
1852	118.59	27.09	322	18.2333	1749	Cunninghamia lanceolata	Planted	12	45.01	Su, 2011
1853	118.59	27.09	322	18.2333	1749	Cunninghamia lanceolata	Planted	80	94.26	Su, 2011
1854	118.59	27.09	322	18.2333	1749	Cunninghamia lanceolata	Planted	80	89.21	Yang, 2011
1855	118.59	27.09	322	18.2333	1749	Cunninghamia lanceolata	Planted	11	54.025	Zhu et al., 2011
1856	118.59	27.09	322	18.2333	1749	Cunninghamia lanceolata	Planted	80	95.94	Zhu et al., 2011
1857	118.62	25.6	898	16.5417	1615	Cunninghamia lanceolata	Planted	10	19.845	Zhu et al., 2011
1858	118.62	25.6	898	16.5417	1615	Schima superba	Planted	25	27.025	Deng and Shangguan, 2009
1859	118.62	25.6	898	16.5417	1615	Cunninghamia lanceolata	Planted	25	26.095	Hu, 2012
1860	118.63	43.5	847	4	386	Pobulus davidiana	Planted	30	40.5475	Wang et al., 2013
1861	118.63	27.72	399	17.4875	1931	Phyllostachys heterocycla	Planted	10	12.872	Cao et al., 2012
1862	118.64	27.16	322	18.2333	1749	Liquidambar formosana	Planted	5	8.03	Su, 2011
1863	118.64	27.16	322	18.2333	1749	Liquidambar formosana ,Liriodendron chinense	Natural	5	10.295	Hu, 2012
1864	118.64	27.16	322	18.2333	1749	Pinus massoniana	Planted	5	5.615	Hu, 2012
1865	118.64	27.16	322	18.2333	1749	Cunninghamia lanceolata	Planted	5	7.945	Wang et al., 2013
1866	118.76	26.31	436	18.4542	1578	Schima superba	Natural	80	135.735	Wang et al., 2013
1867	118.78	41.21	738	6.57917	557	Pinus tabuliformis	Planted	30	20.5365	Shen et al., 2013
1868	118.78	41.21	738	6.57917	557	Pinus tabuliformis	Planted	40	25.6856	Yang, 2012
1869	118.78	41.21	738	6.57917	557	Pinus tabuliformis	Planted	50	33.9925	Yang, 2012
1870	118.9	26.18	356	18.7417	1541	Pinus massoniana	Planted	6	4.14213	Yang, 2012
1871	118.9	26.18	356	18.7417	1541	Pinus massoniana	Planted	16	36.9763	Xie et al., 2014
1872	118.9	26.18	356	18.7417	1541	Pinus massoniana	Planted	26	60.5581	Xie et al., 2014
1873	118.9	26.18	356	18.7417	1541	Pinus massoniana	Planted	6	7.42171	Xie et al., 2014
1874	118.9	26.18	356	18.7417	1541	Pinus massoniana	Planted	16	47.943	Xie et al., 2014
1875	118.9	26.18	356	18.7417	1541	Pinus massoniana	Planted	26	67.9863	Xie et al., 2014
1876	118.91	24.91	23	21.2167	1115	Acacia mangium	Planted	10	65.79	Xie et al., 2014
1877	118.91	24.91	23	21.2167	1115	Acacia mangium	Planted	80	136.04	Zhang, 2010
1878	118.91	24.91	23	21.2167	1115	Acacia mangium	Planted	80	117.425	Zhang, 2010
1879	118.91	24.91	23	21.2167	1115	Casuarina equisetifolia,Acacia Crassicarpa ex Benth.	Planted	10	55.04	Zhang, 2010
1880	119.1	26.99	845	15.6667	1851	Schima superba	Natural	80	144.814	Zhang, 2010
1881	119.11	26.15	409	18.45	1516	Schima superba	Planted	80	81.71	Zhang et al., 2014
1882	119.11	26.15	409	18.45	1516	Schima superba	Planted	80	134.455	Hu, 2012
1883	119.2	32.12	57	15.3708	1040	Quercus acutissima	Natural	60	14.068	Hu, 2012
1884	119.2	32.12	57	15.3708	1040	Quercus acutissima	Natural	12	12.51	Zhu, 2013
1885	119.2	32.12	57	15.3708	1040	Quercus acutissima	Natural	31	48.09	Zhu et al., 2014
1886	119.2	32.12	57	15.3708	1040	Quercus acutissima	Natural	80	79.41	Zhu et al., 2014
1887	119.2	32.12	57	15.3708	1040	Quercus acutissima	Natural	80	114.93	Zhu et al., 2014
1888	119.2	32.12	57	15.3708	1040	Quercus acutissima	Natural	12	12.51	Zhu et al., 2014
1889	119.2	32.12	57	15.3708	1040	Quercus acutissima	Natural	31	48.09	Zhu et al., 2014
1890	119.2	32.12	57	15.3708	1040	Quercus acutissima	Natural	80	79.41	Zhu et al., 2014
1891	119.2	32.12	57	15.3708	1040	Quercus acutissima	Natural	80	114.93	Zhu et al., 2014
1892	119.22	32.13	57	15.3708	1040	Quercus acutissima	Natural	60	53.855	Zhu et al., 2014
1893	119.22	32.12	57	15.3708	1040	Pinus taeda	Planted	25	23.585	Zhu, 2013
1894	119.22	32.12	57	15.3708	1040	Pinus taeda	Planted	25	23.46	Dong, 2012
1895	119.22	32.12	57	15.3708	1040	Pinus taeda	Planted	30	29.855	Dong, 2012
1896	119.22	32.12	57	15.3708	1040	Pinus taeda	Planted	25	27.135	Dong, 2012
1897	119.23	32.15	57	15.3708	1040	Quercus acutissima	Natural	80	87.626	Dong, 2012
1898	119.25	32.17	5	15.5625	1014	Quercus acutissima	Natural	80	110.678	Zhu, 2013
1899	119.27	32.18	5	15.5625	1014	Quercus acutissima	Natural	80	114.04	Zhu, 2013
1900	119.28	32.2	5	15.5625	1014	Quercus acutissima	Natural	80	101.715	Zhu, 2013
1901	119.3	32.22	5	15.5625	1014	Quercus acutissima	Natural	80	113.685	Zhu, 2013
1902	119.37	32.28	7	15.55	1025	Quercus acutissima	Natural	47	60.145	Zhu, 2013
1903	119.37	34.4	2	13.7417	791	Liquidambar formosana,Cyclobalanopsis blakei	Natural	10	66.2914	Zhu, 2013
1904	119.37	34.4	2	13.7417	791	Liquidambar formosana,Cyclobalanopsis blakei	Natural	80	74.0247	Hu, 2012
1905	119.37	34.4	2	13.7417	791	Liquidambar formosana,Cyclobalanopsis blakei	Natural	80	83.3616	Hu, 2012
1906	119.37	34.4	2	13.7417	791	Cyclobalanopsis blakei	Natural	80	92.4364	Hu, 2012
1907	119.37	34.4	2	13.7417	791	Cyclobalanopsis blakei	Natural	80	104.264	Hu, 2012
1908	119.37	34.4	2	13.7417	791	Cyclobalanopsis blakei	Natural	80	115.659	Hu, 2012
1909	119.37	34.4	2	13.7417	791	Cunninghamia lanceolata	Planted	80	83.9317	Hu, 2012
1910	119.37	34.4	2	13.7417	791	Cunninghamia lanceolata	Planted	80	100.524	Hu, 2012
1911	119.37	34.4	2	13.7417	791	Cunninghamia lanceolata	Planted	80	104.853	Hu, 2012
1912	119.37	34.4	2	13.7417	791	Pinus massoniana	Planted	10	33.6747	Hu, 2012
1913	119.37	34.4	2	13.7417	791	Pinus massoniana	Planted	25	39.7152	Hu, 2012
1914	119.37	34.4	2	13.7417	791	Pinus massoniana	Planted	50	44.4631	Hu, 2012
1915	119.37	34.4	2	13.7417	791	Populus	Planted	80	78.3971	Hu, 2012
1916	119.37	34.4	2	13.7417	791	Populus	Planted	80	94.6544	Hu, 2012
1917	119.37	34.4	2	13.7417	791	Populus	Planted	80	103.371	Hu, 2012
1918	119.38	32.3	7	15.55	1025	Quercus acutissima Carruth	Natural	47	37.635	Hu, 2012
1919	119.38	32.3	7	15.55	1025	Quercus acutissima Carruth	Natural	47	62.83	Zhu, 2013
1920	119.38	32.3	7	15.55	1025	Quercus acutissima Carruth	Natural	80	70.71	Zhu, 2013
1921	119.38	32.3	7	15.55	1025	Quercus acutissima Carruth	Natural	80	86.455	Zhu, 2013
1922	119.38	32.3	7	15.55	1025	Quercus acutissima Carruth	Natural	80	104.105	Zhu, 2013
1923	119.49	25.2381	22	20.4708	1167	Casuarina equisetifolia,Acacia Crassicarpa ex Benth.	Planted	18	61.79	Zhu, 2013
1924	119.49	25.2381	22	20.4708	1167	Casuarina equisetifolia,Acacia Crassicarpa ex Benth.	Planted	26	25.75	Liu, 2011
1925	119.49	25.2381	22	20.4708	1167	Acacia mangium	Planted	25	32.1256	Liu, 2011
1926	119.49	25.2381	22	20.4708	1167	Pinus thunbergii	Planted	21	57.4906	Liu, 2011
1927	119.49	25.2381	22	20.4708	1167	pinus elliottii	Planted	80	108.567	Liu, 2011
1928	119.66	30.06	247	15.7417	1444	Phyllostachys praecox	Planted	3	8.6	Liu, 2011
1929	119.67	30.06	174	16.125	1424	Phyllostachys praecox	Planted	6	8.86	Li, 2006
1930	119.67	30.05	174	16.125	1424	Phyllostachys praecox	Planted	10	8.45	Li, 2006
1931	119.67	30.05	174	16.125	1424	Phyllostachys praecox	Planted	36	8.38	Guo et al., 2013
1932	119.678	42.4403	609	6.4625	408	poulus	Planted	18	9.18803	Guo et al., 2013
1933	119.686	42.4483	609	6.4625	408	poulus	Planted	15	7.90598	Li, 2006
1934	119.712	42.4061	609	6.4625	408	poulus	Planted	12	18.8034	Guo et al., 2013
1935	119.713	42.445	609	6.4625	408	poulus	Planted	18	14.9573	Li, 2006
1936	119.718	42.4331	609	6.4625	408	poulus	Planted	29	3.4188	Guo et al., 2013
1937	119.72	31.25	116	15.3292	1154	Schima superba	Planted	22	30.2405	Guo et al., 2013
1938	119.71	42.42	609	6.4625	408	Populus simonii	Planted	26	5.55556	Guo et al., 2013
1939	119.72	42.41	609	6.4625	408	Castanopsis fargesii, Cinnamomum camphora,Schima superba	Planted	15	21.5359	Guo et al., 2013
1940	119.733	30.5333	224	15.375	1338	Cunninghamia lanceolata	Planted	22	22.4771	Guo et al., 2013
1941	119.784	29.9058	119	16.5792	1425	Bamboo	Planted	22	15.4837	Guo et al., 2013
1942	119.791	29.9665	119	16.5792	1425	Castanopsis fargesii, Cinnamomum camphora,Schima superba	Planted	50	49.7802	Guo et al., 2013
1943	119.8	31.29	116	15.3292	1154	Pinus massoniana	Planted	15	15.8175	Guo et al., 2013
1944	119.81	30.144	174	16.125	1424	Castanopsis fargesii, Cinnamomum camphora,Schima superba	Natural	15	25.3936	Lin et al., 2014
1945	119.81	31.32	116	15.3292	1154	Castanopsis fargesii, Cinnamomum camphora,Schima superba	Planted	15	42.5002	Yang et al., 2011
1946	119.83	30.33	99	16.35	1388	Cunninghamia lanceolata	Planted	10	28.7538	Wu, 2009
1947	119.83	30.33	99	16.35	1388	Cunninghamia lanceolata	Planted	20	58.2107	Wu, 2009
1948	119.83	30.33	99	16.35	1388	Cunninghamia lanceolata	Planted	30	66.9454	Wu, 2009
1949	119.83	30.33	99	16.35	1388	pinus elliottii	Planted	10	25.3858	Wu, 2009
1950	119.83	30.33	99	16.35	1388	pinus elliottii	Planted	20	53.2321	Wu, 2009
1951	119.83	30.33	99	16.35	1388	pinus elliottii	Planted	30	58.5752	Wu, 2009
1952	119.83	30.33	99	16.35	1388	Sassafras tzumu	Natural	30	36.281	Wu, 2009
1953	119.83	29.99	119	16.5792	1425	Phyllostachys heterocycla	Natural	20	30.5	Lin et al., 2014
1954	119.84	29.96	187	16.2167	1438	Phyllostachys heterocycla	Planted	30	16.3	Li, 2006
1955	119.86	30.25	70	16.4958	1389	Phyllostachys heterocycla	Planted	3	5.02	Li, 2006
1956	119.934	26.1655	50	18.8958	1324	Pinus massoniana	Planted	30	18.4998	Li, 2006
1957	119.934	26.1655	50	18.8958	1324	Pinus massoniana	Planted	30	13.5128	Zhang, 2008
1958	119.934	26.1655	50	18.8958	1324	Pinus massoniana	Planted	80	87.9389	Zhang, 2008
1959	119.92	28.42	183	17.925	1494	Pinus massoniana	Planted	10	49.5643	Zhang, 2008
1960	119.92	28.42	183	17.925	1494	Pinus massoniana	Planted	10	45.5488	Chen, 2014
1961	119.92	28.42	183	17.925	1494	Schima superba	Planted	10	18.2707	Chen, 2014
1962	119.92	28.42	183	17.925	1494	Schima superba	Planted	10	39.6462	Chen, 2014
1963	119.92	28.42	183	17.925	1494	Pinus massoniana	Planted	10	39.6462	Chen, 2014
1964	119.92	28.42	183	17.925	1494	Pinus massoniana	Planted	80	86	Chen, 2014
1965	119.98	30.07	99	16.5042	1409	Cinnamomum camphora	Planted	80	72.46	Chen, 2014
1966	119.98	30.07	99	16.5042	1409	Cinnamomum camphora	Planted	48	46.58	Wu, 2013
1967	120.02	35.84	83	12.3833	771	Pinus taeda	Planted	19	16.135	Wu, 2013
1968	120.25	31.73	4	15.3958	1044	Schima superba	Planted	48	46.3363	Dong, 2012
1969	120.3	28.89	348	16.3375	1546	Phyllostachys heterocycla	Planted	20	31.73	Lin et al., 2014
1970	120.43	31.26	16	15.6333	995	Phyllostachys heterocycla cv. Pubescens	Planted	30	29.5279	Chen, 2013
1971	120.43	31.26	16	15.6333	995	Phyllostachys heterocycla cv. Pubescens	Planted	45	59.6966	Lin et al., 2014
1972	120.7	51.15	1027	-5.9875	490	Pinus tabuliformis	Planted	40	28.638	Lin et al., 2014
1973	120.74	37.94	29	11.6417	519	Pinus thunbergii	Planted	33	43.23	Wang et al., 2013
1974	120.74	37.95	29	11.6417	519	Robinia pseudoacacia	Planted	31	43.7	Wang et al., 2013
1975	120.75	37.92	29	11.6417	519	Pinus thunbergii	Planted	25	24.9199	Cao et al., 2012
1976	120.75	37.92	29	11.6417	519	Pinus thunbergii	Planted	20	35.7929	Wang et al., 2013
1977	120.771	37.9315	29	11.6417	519	Pinus thunbergii	Planted	80	102.921	Wang et al., 2013
1978	120.75	37.91	29	11.6417	519	Pinus thunbergii	Planted	32	63.2116	Wang et al., 2013
1979	120.771	37.9315	29	11.6417	519	Pinus thunbergii	Planted	27	55.6478	Wang et al., 2013
1980	120.75	37.95	29	11.6417	519	Pinus thunbergii	Planted	30	46.1931	Wang et al., 2013
1981	120.781	37.9215	29	11.6417	519	Pinus thunbergii	Planted	38	39.1021	Wang et al., 2013
1982	120.82	29.58	84	16.9083	1341	Pinus taeda	Planted	26	27.03	Wang et al., 2013
1983	120.82	29.58	84	16.9083	1341	Cunninghamia lanceolata	Planted	10	25.08	Guan et al., 2012
1984	120.82	29.58	84	16.9083	1341	Pinus massoniana	Planted	10	27.92	Guan et al., 2012
1985	120.82	29.58	84	16.9083	1341	Cinnamomum camphora	Natural	15	34.83	Guan et al., 2012
1986	120.82	29.58	84	16.9083	1341	Phyllostachys heterocycla	Planted	17	27	Guan et al., 2012
1987	120.99	31.09	4	15.775	1025	Koelreuteria bipinnata	Natural	21	19.635	Guan et al., 2012
1988	121.15	31.08	4	15.8708	976	Phyllostachys heterocycla	Planted	6	18	Wang et al., 2012
1989	121.2	30.91	4	16.15	1045	Elaeocarpus decipiens	Planted	20	33.4	Zhan, 2011
1990	121.2	31.09	4	16.0833	1010	Phyllostachys heterocycla	Planted	8	3.57	Wang et al., 2012
1991	121.21	30.93	4	16.15	1045	Liriodendron chinense	Planted	12	14.93	Zhan, 2011
1992	121.27	50.32	875	-4.6	471	Larix gmelinii	Natural	25	37.385	Wang et al., 2012
1993	121.27	50.32	875	-4.6	471	Larix gmelinii	Natural	35	44.09	Huang et al., 2014
1994	121.27	50.32	875	-4.6	471	Larix gmelinii	Natural	50	49.355	Huang et al., 2014
1995	121.27	50.32	875	-4.6	471	Larix gmelinii	Natural	70	40.9	Huang et al., 2014
1996	121.27	50.32	875	-4.6	471	Larix gmelinii	Natural	20	25.42	Huang et al., 2014
1997	121.27	50.32	875	-4.6	471	Betula platyphylla	Natural	30	35	Huang et al., 2014
1998	121.3	31.6	3	15.6875	1078	Metasequoia glyptostroboides	Planted	8	5.6	Huang et al., 2014
[truncated: 454 more rows]

## Sheet: AppdixS4
Appx.S4 Site information and carbon density of below ground biomass (BGC) from 259 studies published between 2004 and 2014.
Site number	Longitude(o)	Latitude (o)	Altitude(m)	MAT (℃)	MAP(mm)	Domain tree species	Forest orgin	Forest age (a)	BGC(Mg C hm-2)	References
1	80.2606	42.4375	1552.18	-3.21974	281.815	Picea schrenkiana var. tianshanica	natural	50	6.345	Bao et al., 2009
2	80.2706	42.4275	1552.18	-3.21974	281.815	Picea schrenkiana var. tianshanica	natural	80	12.3165	Bao et al., 2009
3	80.2706	42.4575	1552.18	-3.21974	281.815	Picea schrenkiana var. tianshanica	natural	110	14.832	Bao et al., 2009
4	80.2706	42.4475	1552.18	-3.21974	281.815	Picea schrenkiana var. tianshanica	natural	130	18.654	Bao et al., 2009
5	80.2805	42.4475	1552.18	-3.21974	281.815	Picea schrenkiana var. tianshanica	natural	170	18.2305	Bao et al., 2009
6	80.24	41.22	1320.05	8.04167	112.92	Populus alba var. pyramidalis	planted	6	2.1718	Hu, 2012
7	80.24	41.24	1320.05	8.04167	112.92	Populus alba var. pyramidalis	planted	12	4.3088	Hu, 2012
8	80.25	41.21	1320.05	8.04167	112.92	Populus alba var. pyramidalis	planted	22	9.0021	Hu, 2012
9	81.1	43.1	1313.09	8.35019	105.306	Populus alba var. pyramidalis	natural	25	8.0955	Zhang et al., 2013
10	81.8	43.2	1632.86	2.86284	298.889	Picea, Abies	natural	116	34.56	Wei, 2007
11	82.2	43.4	1673.91	3.95504	244	Picea, Abies	natural	261	53.895	Cheng, 2007
12	82.88	43.13	1689.92	5.54294	195.515	Picea, Abies	natural	96	48.94	Zeng, 2007
13	84.6	43.2	1602.6	-2.02947	254.573	Picea asperata	natural	100	40.7053	Huang, 2011
14	85	45.5	1622.53	-5.13236	260.299	Picea, Abies	natural	115	64.85	Zeng, 2007
15	85	45.45	1750.7	8.26074	112.586	Populus	planted	10	1.646	Wei, 2010
16	85.01	45.43	1750.7	8.26074	112.586	Populus	planted	11	2.379	Wei, 2010
17	85.01	45.44	1750.7	8.26074	112.586	Populus	planted	12	4.217	Wei, 2010
18	85.01	45.48	1750.7	8.26074	112.586	Populus	planted	15	1.862	Wei, 2010
19	85.02	45.41	1750.7	8.26074	112.586	Populus	planted	14	3.382	Wei, 2010
20	85.02	45.43	1750.7	8.26074	112.586	Populus	planted	18	4.956	Wei, 2010
21	85.02	45.42	1757.54	8.51341	110.619	Populus	planted	13	3.053	Wei, 2010
22	85.03	45.46	1750.7	8.26074	112.586	Populus	planted	11	2.4275	Ma, 2011
23	85.03	45.4	1750.7	8.26074	112.586	Populus	planted	12	2.831	Ma, 2011
24	85.03	45.41	1750.7	8.26074	112.586	Populus	planted	21	5.601	Ma, 2011
25	85.03	45.43	1750.7	8.26074	112.586	Populus	planted	14	3.449	Ma, 2011
26	85.03	45.4	1750.7	8.26074	112.586	Populus	planted	14	3.8205	Ma, 2011
27	85.03	45.44	1750.7	8.26074	112.586	Populus	planted	11	2.4165	Ma, 2011
28	85.03	45.45	1750.7	8.26074	112.586	Populus	planted	12	2.67	Ma, 2011
29	85.04	45.42	1750.7	8.26074	112.586	Populus	planted	10	1.8405	Ma, 2011
30	85.04	45.41	1750.7	8.26074	112.586	Populus	planted	16	4.7645	Ma, 2011
31	85.05	45.44	1750.7	8.26074	112.586	Populus	planted	13	3.012	Ma, 2011
32	85.05	45.46	1750.7	8.26074	112.586	Populus	planted	12	2.506	Wei, 2010
33	85.06	45.43	1750.7	8.26074	112.586	Populus	planted	11	2.149	Wei, 2010
34	85.2	28.9	2404.71	-2.74537	421.819	Picea, Abies	natural	131	14.795	Chi et al., 2014
35	85.21	28.89	2404.71	-2.74537	421.819	Picea, Abies	natural	105	13.085	Chi et al., 2014
36	85.6	44.3	1759.5	6.73735	143.052	Picea, Abies	natural	58	6.06	Cheng, 2007
37	85.61	44.32	1759.5	6.73735	143.052	Picea, Abies	natural	95	18.73	Cheng, 2007
38	86.0214	28.2785	2508.95	-1.29061	411.484	Picea, Abies	natural	140	17.075	Shen et al., 2013
39	86.0214	28.0785	2501.95	0.401119	358.479	Picea, Abies	natural	192	15.535	Chi et al., 2014
40	86.0214	28.0685	2501.95	0.401119	358.479	Picea, Abies	natural	170	18.315	Chi et al., 2014
41	86.2	44.3	1791.93	7.35225	138.937	Picea, Abies	natural	122	30.29	Cheng, 2007
42	86.4	48.1	1524.21	4.07904	146.123	Larix gmelinii	natural	71	31.965	Hu, 2012
43	86.9	48	1553.06	2.96483	156.125	Larix gmelinii	natural	172	33.29	Hu, 2012
44	86.9	47.7	1584.38	4.36114	137.477	Larix gmelinii	natural	177	46.488	Hu, 2012
45	87.13	43.03	1715.55	-3.12169	247.458	Picea , Abies	natural	108	20.32	Cheng, 2007
46	87.42	47.77	1622.22	4.6408	134.352	Larix sibirica	natural	77	21.7045	Zhang et al., 2013
47	87.43	47.76	1622.22	4.6408	134.352	Abies sibirica	natural	65	21.0765	Zhang et al., 2013
48	87.46	43.42	1871.46	1.82193	190.344	Picea asperata	natural	80	11.1701	Huang, 2011
49	87.57	47.39	1667.98	4.49023	133.741	Salix alba	planted	35	14.0123	Wu, 2009
50	87.7	43.9	1922.85	5.69503	158.363	Picea, Abies	natural	178	27.085	Cheng, 2007
51	87.84	47.34	1693.37	4.05581	143.16	Populus	planted	42	26.7605	Wu, 2009
52	87.85	47.36	1693.37	4.05581	143.16	Populus alba	planted	48	8.9282	Wu, 2009
53	87.86	47.35	1571.43	-3.42719	238.241	Populus laurifolia	planted	42	17.2574	Wu, 2009
54	87.87	47.35	1693.37	4.05581	143.16	Populus canescens	planted	41	15.4189	Wu, 2009
55	87.87	47.36	1693.37	4.05581	143.16	Populus nigra	planted	37	24.6392	Wu, 2009
56	88	44.2	1996.08	6.47029	128.154	Picea, Abies	natural	128	17.285	Zhang et al., 2005
57	88.1	47.9	1682.58	-1.33936	207.609	Larix sibirica	natural	30	0.4707	Hu, 2012
58	88.1	47.89	1682.58	-1.33936	207.609	Larix sibirica	natural	60	2.7105	Hu, 2012
59	88.11	47.9	1682.58	-1.33936	207.609	Larix sibirica	natural	90	10.1223	Hu, 2012
60	88.11	47.8	1682.58	-1.33936	207.609	Larix sibirica	natural	120	20.2057	Hu, 2012
61	88.11	47.91	1682.58	-1.33936	207.609	Larix sibirica	natural	160	57.985	Hu, 2012
62	88.12	47.89	1682.58	-1.33936	207.609	Abies sibirica	natural	30	0.8203	Hu, 2012
63	88.12	47.91	1682.58	-1.33936	207.609	Abies sibirica	natural	60	9.6948	Hu, 2012
64	88.12	47.88	1682.58	-1.33936	207.609	Abies sibirica	natural	90	33.9481	Hu, 2012
65	88.12	47.92	1682.58	-1.33936	207.609	Abies sibirica	natural	120	50.4998	Hu, 2012
66	88.13	47.91	1682.58	-1.33936	207.609	Larix gmelinii	natural	30	10.26	Hu, 2012
67	88.3	43.3	1925.49	5.91422	109.899	Picea , Abies	natural	97	17.99	Cheng, 2007
68	88.33	40.16	1411.12	11.4214	23.8296	Populus euphratica	natural	20	3.66533	Dong, 2012
69	88.33	40.15	1411.12	11.4214	23.8296	Populus euphratica	natural	50	10.839	Dong, 2012
70	88.33	40.15	1411.12	11.4214	23.8296	Populus euphratica	natural	14	2.85114	Dong, 2012
71	88.33	40.17	1411.12	11.4214	23.8296	Populus euphratica	natural	45	9.71216	Dong, 2012
72	88.33	40.15	1411.12	11.4214	23.8296	Populus euphratica	natural	60	14.4636	Dong, 2012
73	88.34	40.15	1411.12	11.4214	23.8296	Populus euphratica	natural	35	8.27344	Dong, 2012
74	88.34	40.16	1411.12	11.4214	23.8296	Populus euphratica	natural	34	5.75614	Dong, 2012
75	88.34	40.17	1411.12	11.4214	23.8296	Populus euphratica	natural	30	6.83437	Dong, 2012
76	88.34	40.17	1411.12	11.4214	23.8296	Populus euphratica	natural	30	7.13102	Dong, 2012
77	88.34	40.16	1411.12	11.4214	23.8296	Populus euphratica	natural	25	2.73835	Dong, 2012
78	88.34	40.14	1411.12	11.4214	23.8296	Tamarix chinensis	natural	14	0.957457	Dong, 2012
79	88.34	40.15	1411.12	11.4214	23.8296	Tamarix chinensis	natural	22	0.39384	Dong, 2012
80	88.35	40.16	1411.12	11.4214	23.8296	Tamarix chinensis	natural	14	0.595314	Dong, 2012
81	88.35	40.17	1411.12	11.4214	23.8296	Tamarix chinensis	natural	17	0.317236	Dong, 2012
82	88.35	40.15	1411.12	11.4214	23.8296	Tamarix chinensis	natural	18	0.181963	Dong, 2012
83	88.35	40.15	1411.12	11.4214	23.8296	Tamarix chinensis	natural	27	1.99501	Dong, 2012
84	88.35	40.14	1411.12	11.4214	23.8296	Tamarix chinensis	natural	23	1.93121	Dong, 2012
85	88.35	40.13	1411.12	11.4214	23.8296	Tamarix chinensis	natural	22	1.11272	Dong, 2012
86	88.36	40.15	1411.12	11.4214	23.8296	Tamarix chinensis	natural	14	0.355436	Dong, 2012
87	88.36	40.14	1411.12	11.4214	23.8296	Tamarix chinensis	natural	15	0.781041	Dong, 2012
88	88.36	40.18	1411.12	11.4214	23.8296	Tamarix chinensis	natural	14	0.4827	Dong, 2012
89	88.36	40.13	1411.12	11.4214	23.8296	Tamarix chinensis	natural	16	0.439023	Dong, 2012
90	88.7	47.8	1727.66	-3.81897	232.975	Larix gmelinii	natural	107	25.2	Hu, 2012
91	89.1	44	2069.73	5.85251	117.366	Picea, Abies	natural	122	26.525	Zeng, 2007
92	89.3	47.1	1880.31	1.55194	160.135	Larix gmelinii	natural	156	32.915	Hu, 2012
93	89.4	47	1939.74	0.915903	163.768	Larix gmelinii	natural	157	46	Hu, 2012
94	90.3	43.8	2115.87	3.21085	125.163	Picea, Abies	natural	86	13.41	Cheng, 2007
95	92.7	29.63	3269.95	7.19979	433.468	Picea, Abies	natural	110	10.9297	Pan et al., 2008
96	92.7	29.63	3269.95	7.19979	433.468	Picea, Abies	natural	200	30.6482	Pan et al., 2008
97	92.86	29.78	3274.03	5.72796	444.758	Betula alnoides	natural	16	2.28	Wang, 2006
98	93	43.8	2052.77	-0.365329	120.623	Larix gmelinii	natural	132	21.115	Hu, 2012
99	93.1	42.8	2073.68	11.205	22.672	Larix gmelinii	natural	139	36.36	Hu, 2012
100	93.1	29	3260.96	9.19824	476.928	Picea, Abies	natural	160	15.815	Zhang et al., 2005
101	93.3	29.9	3312.57	1.74173	488.988	Picea, Abies	natural	129	18.08	Shen et al., 2013
102	93.69	43.31	2022.94	-0.514622	124.2	Picea, Abies	natural	60	9.40232	Huang, 2011
103	93.79	28.28	3057.09	13.9612	550.288	Picea, Abies	natural	80	18.9189	Wang et al., 2014
104	93.8	28.29	3057.09	13.9612	550.288	Picea, Abies	natural	80	18.9189	Wang et al., 2014
105	93.8	29.9	3282.92	2.70522	512.47	Picea, Abies	natural	125	17.805	Zhang et al., 2005
106	94.02	29.15	3164.11	10.418	500.735	Picea, Abies	natural	210	23.3198	Fang, 2012
107	94.1	29.2	3164.11	10.418	500.735	Picea, Abies	natural	140	18.335	Shen et al., 2013
108	94.1	29.7	3238.01	5.10982	518.353	Picea, Abies	natural	149	21.635	Shen et al., 2013
109	94.29	29.74	3207.51	-0.433728	575.595	Quercus aquifolioides	natural	80	22.92	Yang et al., 2008
110	94.29	29.74	3207.51	-0.433728	575.595	Quercus aquifolioides	natural	80	21.84	Yang et al., 2009
111	94.29	29.74	3207.51	-0.433728	575.595	Quercus aquifolioides	natural	80	24.08	Yang et al., 2010
112	94.3	31.4	3296.19	1.64113	477.875	Picea , Abies	natural	100	13.96	Tao et al., 2012
113	94.3	29.5	3159.44	4.05764	547.768	Picea , Abies	natural	143	16.175	Shen et al., 2013
114	94.4	29.71	3198.63	0.464932	564.59	Abies georgei	natural	200	19.24	Huang, 2011
115	94.7	30.9	3314.87	-2.45709	546.936	Picea, Abies	natural	113	11.6	Peng, 2012
116	94.7	29.8	3234.47	1.72027	560.938	Picea, Abies	natural	86	20.82	Shen et al., 2013
117	94.89	30.33	3284.53	3.19997	533.627	Picea, Abies	natural	150	10.06	Wang et al., 2014
118	94.9	30.32	3311.96	-0.277961	556.067	Abies georgei	natural	150	35.1351	Wang et al., 2014
119	94.91	30.32	3311.96	-0.277961	556.067	Abies georgei	natural	50	35.1351	Peng, 2012
120	94.97	28.76	3072.45	14.8383	549.075	Abies georgei	natural	130	25.2252	Wang et al., 2014
121	94.97	28.8	3072.45	14.8383	549.075	Abies georgei	natural	130	25.2252	Wang et al., 2014
122	95.58	30.25	3259.5	-1.90211	584.216	Abies georgei	natural	200	21.179	Fang and Xiang, 2008
123	95.62	29.94	3225.12	0.174952	575.832	Abies georgei	natural	220	48.6486	Wang et al., 2014
124	95.62	29.95	3225.12	0.174952	575.832	Abies georgei	natural	220	48.6486	Wang et al., 2014
125	95.7	29.8	3193.41	0.372264	580.263	Picea , Abies	natural	152	25.395	Tao et al., 2012
126	95.8	30.7	3397.48	-0.932163	558.785	Picea , Abies	natural	110	12.7	Liu et al., 2013
127	95.88	29.92	3220.2	0.0456679	581	Picea , Abies	natural	350	65.665	Hu, 2012
128	96.14	29.57	3178.42	-0.56836	611.493	Abies georgei	natural	135	31.5315	Wang et al., 2014
129	96.14	29.56	3178.42	-0.56836	611.493	Abies georgei	natural	135	31.5315	Wang et al., 2014
130	96.5	31.2	3447.04	-0.26784	512.114	Picea , Abies	natural	100	11.175	Liu et al., 2013
131	96.7	28.7	3159.42	8.58308	621.364	Picea , Abies	natural	76	16.295	Zhang et al., 2005
132	96.93	30.27	3374.08	3.45593	501.893	Abies georgei	natural	130	30.6306	Wang et al., 2014
133	96.93	30.28	3374.08	3.45593	501.893	Abies georgei	natural	130	30.6306	Wang et al., 2014
134	97	28.4	3079.35	9.02299	660.723	Picea , Abies	natural	144	24.93	Zhang et al., 2005
135	97.1	31.1	3458.42	1.49316	486.85	Picea , Abies	natural	100	13.88	Peng, 2012
136	97.15	28.58	3186.27	7.2437	642.923	Pinus yunnanensis	natural	60	16.0925	Yang et al., 2013
137	97.35	28.62	3205.39	5.58227	648.684	Pinus yunnanensis	natural	40	8.13674	Yang et al., 2013
138	97.37	28.6	3205.39	5.58227	648.684	Pinus yunnanensis	natural	20	3.42572	Yang et al., 2013
139	97.38	28.62	3205.39	5.58227	648.684	Pinus yunnanensis	natural	30	8.18388	Yang et al., 2013
140	97.4	28.6	3205.39	5.58227	648.684	Picea , Abies	natural	175	25.7928	Peng, 2012
141	97.58	31.18	3565.83	0.411033	488.641	Abies georgei	natural	135	32.4324	Wang et al., 2014
142	97.58	31.2	3565.83	0.411033	488.641	Abies georgei	natural	135	32.4324	Wang et al., 2014
143	97.8	29.6	3616.16	5.09901	509.802	Picea , Abies	natural	116	17.025	Liu et al., 2013
144	98.2	31.5	3645.14	2.05212	457.601	Picea , Abies	natural	120	15.515	Tao et al., 2012
145	98.46	39.39	1948.23	-2.46507	197.129	Picea asperata	natural	100	14.2578	Liu, 2012
146	98.5	29.6	3677.41	4.20724	512.885	Picea , Abies	natural	150	17.145	Liu et al., 2013
147	98.66	39.34	1971.48	-1.51259	185.874	Picea asperata	natural	100	14.2578	Liu, 2012
148	98.88	32.46	3665.95	0.0428942	466.079	Pinus massoniana	natural	60	5.86445	Chen et al., 2009
149	98.95	39.26	2003.67	2.84663	132.015	Picea asperata	natural	100	14.2578	Liu, 2012
150	98.96	27.45	3016.93	7.5467	750.568	Picea , Abies	natural	90	23.985	Wei, 2007
151	98.96	27.53	3186.7	5.3897	732.413	Picea , Abies	natural	90	14.71	Wei, 2007
152	99.14	27.82	3154.51	5.12498	701.085	Picea , Abies	natural	200	42.44	Wei, 2007
153	99.2	27.53	3053.62	1.00623	753.744	Picea , Abies	natural	100	30.275	Wei, 2007
154	99.22	28.62	3644.63	9.28446	589.684	Larix gmelinii	natural	100	18.875	Hu, 2012
155	99.37	38.75	2096.6	-5.98837	287.81	Picea asperata	natural	50	14.2578	Liu, 2012
156	99.52	38.77	2103.2	-1.29826	232.619	Picea asperata	natural	55	18.6474	Liu, 2012
157	99.79	38.72	2152.06	-1.36538	241.956	Picea asperata	natural	60	18.6474	Liu, 2012
158	99.81	38.57	2188.44	-0.99919	250.645	Picea asperata	natural	60	18.6474	Liu, 2012
159	99.89	38.77	2178.71	1.47261	200.013	Picea asperata	natural	55	18.6474	Liu, 2012
160	99.93	38.85	2178.71	1.47261	200.013	Picea asperata	natural	50	14.2578	Liu, 2012
161	99.93	38.43	2211.23	-1.28806	260.288	Picea asperata	natural	100	21.1315	Liu, 2012
162	100.04	38.35	2227.18	0.568087	244.606	Picea asperata	natural	100	22.1523	Liu, 2012
163	100.13	38.57	2252.82	1.1148	235.28	Picea asperata	natural	60	18.6474	Liu, 2012
164	100.15	38.42	2277.63	0.859957	247.519	Picea asperata	natural	60	18.6474	Liu, 2012
165	100.19	21.52	1426.31	19.8379	1233.32	Castanopsis hystrix	natural	30	16.4304	Li, 2006
166	100.35	38.48	2274.71	1.70811	226.348	Picea asperata	natural	55	18.6474	Liu, 2012
167	100.45	38.42	2313.99	1.05592	247.277	Picea asperata	natural	55	18.6474	Liu, 2012
168	100.5	21.5	1375.65	19.4519	1243.41	Mastixia euonymoides	natural	110	24.5105	Zheng et al., 2006
169	100.5	21.52	1362.28	19.5551	1255.13	Manglietia hookeri	natural	95	31.11	Zheng et al., 2006
170	100.5	21.51	1362.28	19.5551	1255.13	Manglietia hookeri	natural	110	23.625	Zheng et al., 2006
171	100.51	21.52	1362.28	19.5551	1255.13	Manglietia hookeri	natural	90	31.815	Zheng et al., 2006
172	100.51	21.5	1362.28	19.5551	1255.13	Manglietia hookeri	natural	100	21.86	Qi, 2011
173	100.51	21.51	1375.65	19.4519	1243.41	Mastixia euonymoides	natural	90	25.9615	Ren, 2011
174	100.52	21.5	1375.65	19.4519	1243.41	Mastixia euonymoides	natural	100	34.198	Ren, 2011
175	100.53	30.53	1362.28	19.5551	1255.13	Mastixia euonymoides	natural	90	34.509	Ren, 2011
176	100.53	30.52	3616.93	4.47832	648.054	Pinus densata	planted	50	5.17	Li, 2008
177	100.53	21.51	3790.15	2.94627	596.605	Pinus massoniana	natural	40	13.6326	Pang, 2009
178	100.53	29.42	3790.15	2.94627	596.605	Castanopsis hystrix	natural	20	20.2079	Liu, 2012
179	100.57	38.38	2313.99	1.05592	247.277	Picea asperata	natural	55	18.6474	Liu, 2012
180	100.66	27.44	3054.15	9.09615	748.607	Pinus yunnanensis	planted	25	8.125	Zhang et al., 2011
181	100.67	27.44	3054.15	9.09615	748.607	Pinus yunnanensis	planted	20	10.091	Zhang et al., 2011
182	100.67	27.46	3054.15	9.09615	748.607	Pinus yunnanensis	planted	25	14.0875	Zhang et al., 2011
183	100.67	27.45	3054.15	9.09615	748.607	Pinus yunnanensis	planted	28	11.188	Zhang et al., 2011
184	100.72	23.79	1769.28	19.7349	1014.05	Pinus yunnanensis	natural	27	5.47077	Chen et al., 2014
185	100.72	23.79	1769.28	19.7349	1014.05	Pinus yunnanensis	natural	22	5.01491	Chen et al., 2014
186	100.74	38.23	2354.55	0.404989	264.578	Picea asperata	natural	55	18.6474	Liu, 2012
187	100.79	27.43	3061.87	9.24514	757.595	Pinus yunnanensis	planted	25	12.7315	Zhang et al., 2011
188	100.8	27.44	3061.87	9.24514	757.595	Pinus yunnanensis	planted	20	7.781	Zhang et al., 2011
189	100.8	27.43	3061.87	9.24514	757.595	Pinus yunnanensis	planted	22	8.106	Zhang et al., 2011
190	100.81	27.43	3061.87	9.24514	757.595	Pinus yunnanensis	planted	27	7.269	Zhang et al., 2011
191	100.712	21.5271	1328.69	19.4345	1274.32	Pometia pinnata, Garuga floribunda	natural	170	45.115	Sha, 2008
192	100.712	21.5171	1328.69	19.4345	1274.32	Hevea brasiliensis	planted	40	84.6645	Sha, 2008
193	100.84	38.25	2408.05	0.629268	260.416	Picea asperata	natural	50	14.2578	Liu, 2012
194	100.87	24.36	1893.05	16.0146	946.676	Pinus yunnanensis	natural	18	4.33106	Chen et al., 2014
195	100.89	22.21	1413.46	18.8444	1254.15	Schima Reinw	natural	70	26.9448	Li, 2006
196	101.08	22.43	1389.43	16.6021	1321.25	Betula alnoides	planted	60	5.2265	Li, 2006
197	101.08	22.42	1389.43	16.6021	1321.25	Betula alnoides	planted	7	2.9545	Pang, 2009
198	101.08	22.42	1389.43	16.6021	1321.25	Betula alnoides	planted	26	10.012	Pang, 2009
199	101.09	22.41	1389.43	16.6021	1321.25	Betula alnoides	planted	13	6.88	Pang, 2009
200	101.09	22.43	1389.43	16.6021	1321.25	Betula alnoides	planted	7	8.18	Huang et al., 2011
201	101.09	22.42	1389.43	16.6021	1321.25	Betula alnoides	planted	7	7.715	Huang et al., 2011
202	101.09	22.43	1389.43	16.6021	1321.25	Acacia mangium	planted	15	3.34	Huang et al., 2011
203	101.09	22.42	1389.43	16.6021	1321.25	Paramichelia baillonii	planted	7	9.1	Hong, 2009
204	101.09	22.43	1389.43	16.6021	1321.25	Altingia excelsa	planted	7	8.211	Xiao et al., 2010
205	101.09	22.43	1389.43	16.6021	1321.25	Castanopsis hystrix	natural	7	20.8265	Qi, 2011
206	101.17	21.98	1333.4	19.7426	1258.95	Castanopsis hystrix	natural	40	16.7894	Li, 2006
207	101.2	21.95	1333.4	19.7426	1258.95	tropical rain forest	natural	100	34.846	Lv, 2006
208	101.2	21.95	1333.4	19.7426	1258.95	Pometia tomentosa,Terminalia myriocarpa Huerch et M.-A.	natural	100	42.9237	Lv et al., 2007
209	101.22	21.93	1333.4	19.7426	1258.95	tropical rain forest	natural	80	21.73	Tang et al., 2012
210	101.23	25.5	2217.81	14.0414	809.228	Pinus yunnanensis	planted	8	1.13	Yang, 2013
211	101.23	25.51	2217.81	14.0414	809.228	Pinus yunnanensis	planted	8	0.1	Yang, 2013
212	101.27	21.9	1314.92	19.2454	1291.47	Cleistanthus sumatranus	natural	60	26.07	Qi and Tang, 2008
213	101.27	21.91	1314.92	19.2454	1291.47	Hevea brasiliensis	planted	7	3.06	Pang, 2009
214	101.27	21.93	1314.92	19.2454	1291.47	Hevea brasiliensis	planted	7	2.47	Pang, 2009
215	101.27	21.94	1314.92	19.2454	1291.47	Hevea brasiliensis	planted	13	6.765	Pang, 2009
216	101.27	21.91	1314.92	19.2454	1291.47	Hevea brasiliensis	planted	13	7.205	Pang, 2009
217	101.27	21.93	1314.92	19.2454	1291.47	Hevea brasiliensis	planted	19	12.725	Pang, 2009
218	101.27	21.94	1314.92	19.2454	1291.47	Hevea brasiliensis	planted	19	12.5	Pang, 2009
219	101.27	21.93	1314.92	19.2454	1291.47	Hevea brasiliensis	planted	25	13.765	Pang, 2009
220	101.28	21.9	1314.92	19.2454	1291.47	Hevea brasiliensis	planted	25	13.32	Pang, 2009
221	101.28	21.92	1314.92	19.2454	1291.47	Hevea brasiliensis	planted	47	15.595	Pang, 2009
222	101.28	21.93	1314.92	19.2454	1291.47	Hevea brasiliensis	planted	47	14.01	Pang, 2009
223	101.28	21.94	1314.92	19.2454	1291.47	Hevea brasiliensis	planted	7	2.88	Pang, 2009
224	101.28	21.95	1314.92	19.2454	1291.47	Hevea brasiliensis	planted	13	6.29	Pang, 2009
225	101.28	21.95	1314.92	19.2454	1291.47	Hevea brasiliensis	planted	19	11.68	Pang, 2009
226	101.28	21.96	1314.92	19.2454	1291.47	Hevea brasiliensis	planted	25	13.02	Pang, 2009
227	101.29	21.88	1314.92	19.2454	1291.47	Hevea brasiliensis	planted	47	14.59	Pang, 2009
228	101.29	21.89	1314.92	19.2454	1291.47	Hevea brasiliensis		50	28.8105	Xiao et al., 2014
229	101.29	21.9	1314.92	19.2454	1291.47	Cleistanthus sumatranus	natural	70	29.473	Qi and Tang, 2008
230	101.29	21.9	1314.92	19.2454	1291.47	Hevea brasiliensis	planted	5	3.296	Song and Zhang, 2010
231	101.29	21.87	1314.92	19.2454	1291.47	Hevea brasiliensis	planted	5	1.88	Song and Zhang, 2010
232	101.29	21.88	1314.92	19.2454	1291.47	Hevea brasiliensis	planted	9	8.06053	Song and Zhang, 2010
233	101.29	21.96	1314.92	19.2454	1291.47	Hevea brasiliensis	planted	9	2.60638	Song and Zhang, 2010
234	101.29	21.94	1314.92	19.2454	1291.47	Hevea brasiliensis	planted	14	10.9511	Song and Zhang, 2010
235	101.29	21.94	1314.92	19.2454	1291.47	Hevea brasiliensis	planted	14	3.73958	Song and Zhang, 2010
236	101.29	21.9	1314.92	19.2454	1291.47	Hevea brasiliensis	planted	19	14.3632	Song and Zhang, 2010
237	101.29	21.92	1314.92	19.2454	1291.47	Hevea brasiliensis	planted	19	7.32338	Song and Zhang, 2010
238	101.3	21.88	1314.92	19.2454	1291.47	Hevea brasiliensis	planted	23	12.8994	Song and Zhang, 2010
239	101.3	21.89	1314.92	19.2454	1291.47	Hevea brasiliensis	planted	23	9.93625	Song and Zhang, 2010
240	101.3	21.89	1314.92	19.2454	1291.47	Hevea brasiliensis	planted	26	13.5842	Song and Zhang, 2010
241	101.3	21.9	1314.92	19.2454	1291.47	Hevea brasiliensis	planted	26	9.50208	Song and Zhang, 2010
242	101.3	21.88	1314.92	19.2454	1291.47	Mallotus paniculatus	natural	10	4.255	Qi, 2011
243	101.3	21.31	1314.92	19.2454	1291.47	Pometia tomentosa+Terminalia myriocarpa Huerch et M.-A.	natural	100	34.5595	Qi, 2011
244	101.31	21.94	1314.92	19.2454	1291.47	Celtis wighetii	natural	120	43.6385	Qi, 2011
245	101.31	21.9	1314.92	19.2454	1291.47	Celtis wighetii	natural	100	24.005	Qi, 2011
246	101.31	21.88	1314.92	19.2454	1291.47	Celtis wighetii	natural	80	21.28	Qi, 2011
247	101.32	21.89	1314.92	19.2454	1291.47	Hevea brasiliensis ,Baccaurea ramiflora Lour	planted	120	27.65	Qi, 2011
248	101.32	21.9	1314.92	19.2454	1291.47	tropical rain forest	natural	80	24.19	Tang et al., 2012
249	101.34	22.11	1329.49	19.1915	1298.39	Sapium baccatum,Chukrasia tabularis	natural	100	26.94	Zheng et al., 2006
250	101.34	22.1	1329.49	19.1915	1298.39	Sapium baccatum,Chukrasia tabularis	natural	100	29.754	Ren, 2011
251	101.38	21.72	1301.26	19.5772	1281.13	Cleistanthus sumatranus	natural	150	43.26	Qi and Tang, 2008
252	101.41	21.81	1282.99	19.1365	1309.06	tropical rain forest	natural	150	48.19	Tang et al., 2012
253	101.41	21.92	1296.3	19.067	1314.86	Hevea brasiliensis,Camellia sinensis	natural	50	32.496	Xiao et al., 2014
254	101.42	24.17	1665.97	18.9484	902.967	Castanopsis hystrix	natural	155	30.0285	Yang et al., 2007
255	101.46	21.63	1270.91	19.2749	1302.79	Castanopsis hystrix	natural	60	18.5848	Li, 2006
256	101.46	21.64	1270.91	19.2749	1302.79	Castanopsis hystrix	natural	100	23.4226	Li, 2006
257	101.52	29.78	3306.4	2.74363	718.41	Abies fabri, Betula	natural	100	43.9479	Zhou et al.,
258	101.55	21.53	1245.13	19.141	1316.98	tropical rain forest	natural	100	52.649	Lv, 2006
259	101.55	21.54	1245.13	19.141	1316.98	Pometia tomentosa,Terminalia myriocarpa Huerch et M.-A.	natural	100	63.4564	Lv et al., 2007
260	101.55	21.5	1152.77	19.1219	1315.29	Pometia tomentosa+Terminalia myriocarpa Huerch et M.-A.	natural	100	51.5615	Qi, 2011
261	101.55	21.51	1152.77	19.1219	1315.29	Pometia tomentosa+Terminalia myriocarpa Huerch et M.-A.	natural	100	32.0515	Qi, 2011
262	101.57	21.63	1245.13	19.141	1316.98	tropical rain forest	natural	100	35.8	Tang et al., 2012
263	101.6	21.45	1152.77	19.1219	1315.29	tropical rain forest	natural	100	32.134	Lv, 2006
264	101.6	21.93	1152.77	19.1219	1315.29	Pometia tomentosa,Terminalia myriocarpa Huerch	natural	100	40.2081	Lv et al., 2007
265	101.61	21.46	1277.61	18.9988	1326.95	Hevea brasiliensis,Coffea atraica	natural	50	33.656	Xiao et al., 2014
266	101.77	38.11	2450.75	4.0392	204.286	Picea asperata	natural	50	14.2578	Liu, 2012
267	101.664	21.8565	1232.84	19.0281	1311.12	Hevea brasiliensis	natural	50	34.8305	Xiao et al., 2014
268	101.8	24.27	1638.49	15.2525	905.943	Pinus yunnanensis	natural	12	5.14519	Chen et al., 2014
269	101.9	37.79	2995.16	1.20009	801.861	Populus purdomii	natural	20	5	Liu, 2012
270	101.9	29.6	2995.16	1.20009	801.861	Populus purdomii	natural	30	5	Yang et al., 2014
271	101.9	29.6	2995.16	1.20009	801.861	Populus purdomii	natural	40	10	Yang et al., 2014
272	101.9	29.6	2995.16	1.20009	801.861	Populus purdomii	natural	50	8	Yang et al., 2014
273	101.9	29.6	2995.16	1.20009	801.861	Populus purdomii	natural	60	10	Yang et al., 2014
274	101.98	29.57	2523.85	0.910939	265.285	Picea asperata	natural	60	21.1315	Yang et al., 2014
275	101.99	29.57	2981.46	2.42911	812.403	Populus purdomii	natural	20	5.71234	Yang et al., 2014
276	101.99	29.58	2981.46	2.42911	812.403	Populus purdomii	natural	30	11.2782	Yang et al., 2015
277	101.99	29.59	2981.46	2.42911	812.403	Populus purdomii	natural	40	15.8188	Yang et al., 2015
278	102.07	37.78	2981.46	2.42911	812.403	Populus purdomii	natural	50	20.0664	Yang et al., 2015
279	102.17	37.76	2531.46	1.51298	260.884	Picea asperata	natural	60	21.1315	Liu, 2012
280	102.46	37.57	2531.46	1.51298	260.884	Picea asperata	natural	55	18.6474	Liu, 2012
281	102.53	37.39	2594.69	1.13408	274.28	Picea asperata	natural	55	18.6474	Liu, 2012
282	102.53	37.46	2629.98	1.83772	276.877	Picea asperata	natural	60	21.1315	Liu, 2012
283	102.53	36.97	2629.98	1.83772	276.877	Picea asperata	natural	60	21.1315	Liu, 2012
284	102.53	37.03	2716.47	1.22679	321.579	Picea asperata	natural	55	18.6474	Liu, 2012
285	102.58	31.56	2681.11	0.681477	318.013	Picea asperata	natural	55	18.6474	Liu, 2012
286	102.59	31.6	3191.27	4.69607	682.858	Picea asperata	natural	30	8.17076	Liu et al., 2012
287	102.59	31.6	3191.27	4.69607	682.858	Picea asperata	natural	35	8.68874	Liu et al., 2012
288	102.59	31.6	3191.27	4.69607	682.858	Picea asperata	natural	40	10	Liu et al., 2012
289	102.59	31.6	3191.27	4.69607	682.858	Betula albosinensis, Acer	natural	5	15.9091	Liu et al., 2012
290	102.59	31.6	3191.27	4.69607	682.858	Betula albosinensis, Acer	natural	15	2.58264	Liu et al., 2012
291	102.59	31.6	3191.27	4.69607	682.858	Betula albosinensis, Acer	natural	30	5.3719	Liu et al., 2012
292	102.59	31.57	3191.27	4.69607	682.858	Betula albosinensis, Acer	natural	40	8.67769	Liu et al., 2012
293	102.59	31.59	3191.27	4.69607	682.858	Betula albosinensis, Acer	natural	45	10.6405	Liu et al., 2012
294	102.59	31.6	3191.27	4.69607	682.858	Betula albosinensis, Acer	natural	50	13.0165	Liu et al., 2012
295	102.59	31.6	3191.27	4.69607	682.858	Betula albosinensis, Abies faxoniana	natural	25	3.70995	Liu et al., 2012
296	102.6	31.58	3191.27	4.69607	682.858	Betula albosinensis, Abies faxoniana	natural	30	8.05784	Liu et al., 2012
297	102.61	37.35	3191.27	4.69607	682.858	Betula albosinensis, Abies faxoniana	natural	35	9.25	Liu et al., 2012
298	102.62	23.38	2629.98	1.83772	276.877	Picea asperata	natural	60	21.1315	Liu, 2012
299	102.83	31.65	2937.18	7.23301	694.273	Betula	Natural	20	7.62976	Liu, 2010
300	102.83	31.66	2937.18	7.23301	694.273	Betula	Natural	30	21.0208	Liu, 2010
301	102.83	31.67	2937.18	7.23301	694.273	Betula	Natural	40	29.7751	Liu, 2010
302	102.83	31.63	2937.18	7.23301	694.273	Betula	Natural	50	32.0069	Liu, 2010
303	102.83	31.68	2937.18	7.23301	694.273	Picea jezoensis-Abies nephrolepis,Betula	Natural	45	13.1727	Liu, 2010
304	102.83	31.67	2937.18	7.23301	694.273	Picea jezoensis-Abies nephrolepis,Betula	Natural	35	7.22597	Liu, 2010
305	102.83	31.67	2937.18	7.23301	694.273	Picea jezoensis-Abies nephrolepis,Betula	Natural	35	9.08701	Liu, 2010
306	102.83	31.67	2937.18	7.23301	694.273	Picea jezoensis-Abies nephrolepis,Betula	Natural	35	6.71558	Liu, 2010
307	102.83	31.67	2937.18	7.23301	694.273	Picea jezoensis-Abies nephrolepis,Betula	Natural	35	8.45584	Liu, 2010
308	102.83	31.67	2937.18	7.23301	694.273	Picea jezoensis-Abies nephrolepis,Betula	Natural	30	6.18442	Liu, 2010
309	102.84	31.65	2937.18	7.23301	694.273	Picea jezoensis-Abies nephrolepis,Betula	Natural	25	4.27013	Liu, 2010
310	103.02	37.29	2937.18	7.23301	694.273	Picea jezoensis-Abies nephrolepis,Betula	Natural	15	2.82597	Liu, 2010
311	103.04	30	2662.89	1.08972	302.905	Picea asperata	natural	55	18.6474	Liu, 2012
312	103.04	30.1	2201.84	15.5929	1040.67	Metasequoia glyptostroboides	planted	70	25.41	Chi, 2013
313	103.1	30.9	2201.84	15.5929	1040.67	Cryptomeria fortunei	planted	45	18.52	Chi, 2013
314	103.18	29.7	2517.05	10.5979	789.225	Picea jezoensis-Abies nephrolepis	natural	133	28.345	Hu, 2012
315	103.22	37.24	2329.37	14.8549	977.297	Betula luminifera	planted	5	3.2	Li, 2008
316	103.27	31.5	2678.61	0.402487	309.704	Picea asperata	natural	55	18.6474	Liu, 2012
317	103.4	26.45	2571.09	10.9007	735.018	Quercus liaotungensis	natural	220	32.725	Ma, 2013
318	103.4	26.46	1946.28	11.3936	791.341	Pinus yunnanensis		18	4.14938	Liu et al., 2013
319	103.4	26.47	1946.28	11.3936	791.341	Alnus cremastogyne		12	4.79	Liu et al., 2013
320	103.41	26.45	1946.28	11.3936	791.341	Pinus armandii	planted	16	2.78	Liu, 2012
321	103.45	28.22	1946.28	11.3936	791.341	Alnus cremastogyne	planted	5	2.85	Pang, 2009
322	103.45	28.23	2134.9	15.2034	802.136	Cryptomeria fortunei	planted	10	9.22	Yang, 2013
323	103.48	30.22	2134.9	15.2034	802.136	Cryptomeria fortunei	planted	10	5.19	Yang, 2013
324	103.49	30.22	2085.69	16.4062	987.34	Pinus massoniana	planted	48	6.97095	Zhang, 2008
325	103.49	30.23	2085.69	16.4062	987.34	Pinus massoniana	planted	48	6.27939	Zhang, 2008
326	103.5	30.22	2085.69	16.4062	987.34	Pinus massoniana	planted	48	7.44122	Zhang, 2008
327	103.5	30.23	2085.69	16.4062	987.34	Pinus massoniana	planted	48	11.5535	Zhang, 2008
328	103.5	30.21	2085.69	16.4062	987.34	Pinus massoniana	planted	48	11.0455	Zhang, 2008
329	103.5	30.24	2085.69	16.4062	987.34	Pinus massoniana	planted	48	8.25953	Zhang, 2008
330	103.5	30.21	2085.69	16.4062	987.34	Pinus massoniana	planted	48	8.1612	Zhang, 2008
331	103.5	34.6	2085.69	16.4062	987.34	Pinus massoniana	planted	48	9.18396	Zhang, 2008
332	103.51	30.22	2085.69	16.4062	987.34	Pinus massoniana	planted	48	9.61272	Zhang, 2008
333	103.51	30.23	2085.69	16.4062	987.34	Pinus massoniana	planted	48	7.71784	Zhang, 2008
334	103.57	31	3236.66	4.85518	481.054	Picea jezoensis, Abies nephrolepis	natural	96	29.36	Hu, 2012
335	103.69	31.06	2112.44	14.0766	897.469	phoebe	planted	32	15.275	Dong, 2012
336	103.69	31.07	2125.95	14.3376	881.584	Sassafras tzumu	planted	18	22.6476	Gong et al., 2008
337	103.7	31.07	2125.95	14.3376	881.584	Cryptomeria fortunei	planted	16	44.673	Gong et al., 2008
338	103.72	31.07	2125.95	14.3376	881.584	Metasequoia glyptostroboides	planted	14	39.279	Gong et al., 2008
339	103.77	32.58	2125.95	14.3376	881.584	phoebe	natural	80	29.9513	Li et al., 2007
340	103.79	27.66	2661.77	8.27919	666.154	Picea asperata	natural	60	13.569	Zhang et al., 2011
341	103.8	31.3	2090.95	15.9099	771.853	Cunninghamia lanceolata		20	8.49329	Chen et al., 2009
342	103.81	31.3	2156.77	14.4	848.285	Cryptomeria fortunei	planted	21	10.3307	Liu et al., 2013
343	103.89	31.7	2156.77	14.4	848.285	Pinus tabuliformis	planted	21	14.9265	Liu et al., 2013
344	103.9	31.69	2265.61	12.6904	773.098	Pinus tabuliformis	planted	12	14.6694	Hu and Liu, 2013
345	103.9	31.68	2265.61	12.6904	773.098	Pinus tabuliformis	planted	18	3.17918	Hu and Liu, 2013
346	103.9	31.69	2265.61	12.6904	773.098	Pinus tabuliformis	planted	25	3.12042	Hu and Liu, 2013
347	104.32	32.2	2265.61	12.6904	773.098	Pinus tabuliformis	planted	35	10.476	Hu and Liu, 2013
348	104.32	32.19	2136.36	12.052	718.064	Cunninghamia lanceolata		18	6.563	Luan et al., 2009
349	104.32	32.2	2136.36	12.052	718.064	phoebe		18	8.5325	Luan et al., 2009
350	104.54	35.04	2136.36	12.052	718.064	phoebe		18	8.237	Luan et al., 2009
351	104.54	35.05	2805.94	6.37865	426.095	Populus		5	5.37003	Zha, 2007
352	104.55	35.03	2805.94	6.37865	426.095	Populus		10	5.50244	Zha, 2007
353	104.55	35.04	2805.94	6.37865	426.095	Populus		20	5.46267	Zha, 2007
354	104.55	35.05	2805.94	6.37865	426.095	Populus		25	5.37002	Zha, 2007
355	104.68	33.38	2805.94	6.37865	426.095	Populus		30	5.38711	Zha, 2007
356	104.88	26.46	2631.06	10.5176	541.973	Pinus tabuliformis	planted	35	8.63	Liu, 2012
357	104.9	31.91	1707.81	15.2709	920.661	Betula luminifera	natural	40	6.41	Gao et al., 2014
358	104.95	24.55	1052.99	18.7329	919.627	Quercus acutissima	natural	50	6.26	Zhang et al., 2013
359	104.98	24.5	1027.41	18.4966	915.694	Quercus acutissima	natural	30	4.04	Zhang et al., 2013
360	105	31.91	1778.78	15.2218	760.013	Pinus massoniana	planted	20	6.30705	Li, 2012
361	105.02	31.89	1778.78	15.2218	760.013	Pinus massoniana	planted	20	2.83126	Li, 2012
362	105.04	31.05	1778.78	15.2218	760.013	Pinus massoniana	planted	20	15.1959	Li, 2012
363	105.04	31.04	1734.82	15.6508	766.652	Pinus massoniana	planted	10	4.60318	Wu et al., 2008
364	105.04	31.06	1503.24	16.2187	817.838	Cupressus funebris	planted	15	4.8072	Wu et al., 2008
365	105.04	31.9	1503.24	16.2187	817.838	Cupressus funebris	planted	20	7.14319	Wu et al., 2008
366	105.05	31.05	1503.24	16.2187	817.838	Cupressus funebris	planted	25	9.96742	Wu et al., 2008
367	105.05	31.06	1503.24	16.2187	817.838	Cupressus funebris	planted	30	11.2944	Wu et al., 2008
368	105.25	25.57	1503.24	16.2187	817.838	Cupressus funebris	planted	20	12.7266	Li, 2012
369	105.25	25.57	1263.24	14.8526	1049	Catalpa bungei	planted	5	0.934	Tian et al., 2011
370	105.3	27.32	1263.24	14.8526	1049	Cupressus funebris	planted	8	0.108	Tian et al., 2011
371	105.3	27.32	1544.61	10.4079	887.47	Cryptomeria fortunei	planted	15	7.685	Yang, 2013
372	105.37	29.14	1544.61	10.4079	887.47	Cryptomeria fortunei	planted	15	6.245	Yang, 2013
373	105.37	29.13	1305	17.0921	908.733	Pinus massoniana	planted	21	5.55256	Wei et al., 2007
374	105.37	29.13	1305	17.0921	908.733	Pinus massoniana	planted	21	6.23513	Wei et al., 2007
375	105.53	25.83	1305	17.0921	908.733	Pinus massoniana	planted	21	7.00138	Wei et al., 2007
376	105.53	25.84	1235.02	16.4397	1014.42	Catalpa bungei	planted	5	0.934	Tian et al., 2011
377	105.53	25.82	1235.02	16.4397	1014.42	Cupressus funebris	planted	8	0.108	Tian et al., 2011
378	105.53	34.16	1235.02	16.4397	1014.42	Dodonaea viscosa	planted	6	0.486	Tian et al., 2011
379	105.54	34.16	2370.1	7.54877	561.117	Picea asperata, Abies chensiensis	planted	40	6.6735	Zhang et al., 2011
380	105.54	34.15	2370.1	7.54877	561.117	Larix kaempferi	planted	37	5.965	Zhang et al., 2011
381	105.54	34.15	2370.1	7.54877	561.117	Pinus tabuliformis	planted	42	5.575	Liu, 2012
382	105.54	34.34	2370.1	7.54877	561.117	Pinus armandii	planted	36	3.2	Liu, 2012
383	105.54	34.17	2610.09	7.73706	513.426	Quercus aliena var. Acuteserrata	planted	51	10.9225	Wang, 2013
384	105.55	34.16	2370.1	7.54877	561.117	Quercus variabilis	planted	52	11.9745	Wang, 2013
385	105.55	34.14	2370.1	7.54877	561.117	Fraxinus mandschurica	natural	49	9.8925	Wang, 2006
386	105.71	26.34	2370.1	7.54877	561.117	Pobulus davidiana, Populus tomentosa	natural	38	7.21	Pang, 2009
387	105.78	31.56	1393.82	15.514	991.341	Platycarya strobilacea	natural	45	3.295	Liu et al., 2013
388	105.8	36.31	1573.7	16.2102	835.886	Cupressus funebris	planted	11	3.1	Cao, 2013
389	105.81	36.32	2245.99	5.87647	341.233	Pinus tabuliformis	natural	10	1.335	Ren, 2011
390	105.81	36.33	2245.99	5.87647	341.233	Pinus tabuliformis	natural	49	5.855	Ren, 2011
391	105.82	36.32	2245.99	5.87647	341.233	Pinus tabuliformis	natural	92	58.61	Ren, 2011
392	105.82	36.31	2245.99	5.87647	341.233	Pinus tabuliformis	natural	60	3.645	Ren, 2011
393	105.82	36.3	2245.99	5.87647	341.233	Pinus tabuliformis	natural	67	9.17	Ren, 2011
394	105.82	36.32	2245.99	5.87647	341.233	Pinus tabuliformis	natural	73	6.075	Ren, 2011
395	105.82	36.32	2245.99	5.87647	341.233	Pinus tabuliformis	natural	84	5.2	Ren, 2011
396	105.82	36.32	2245.99	5.87647	341.233	Pinus tabuliformis	natural	10	0.91	Ren, 2011
397	105.82	36.32	2245.99	5.87647	341.233	Pinus tabuliformis	natural	96	13.19	Ren, 2011
398	105.83	36.31	2245.99	5.87647	341.233	Pinus tabuliformis	natural	70	10.355	Ren, 2011
399	105.83	24.38	2245.99	5.87647	341.233	Pinus tabuliformis	natural	78	21.745	Ren, 2011
400	105.84	36.32	2245.99	5.87647	341.233	Pinus tabuliformis	natural	106	32.27	Ren, 2011
401	105.84	24.38	1825.76	13.0441	777.702	pinus elliottii	planted	15	7.44	Zhan, 2011
402	105.85	32.48	1825.76	13.0441	777.702	Robinia pseudoacacia	planted	15	3.72	Ma, 2013
403	105.85	32.48	756.802	18.462	1041.03	Eucalyptus urophylla	planted	5	7.485	Li, 2006
404	105.85	24.38	756.802	18.462	1041.03	Eucalyptus urophylla	planted	5	4.815	Lv et al., 2007
405	105.85	24.39	756.802	18.462	1041.03	Eucalyptus urophylla	planted	5	4.645	Lv et al., 2007
406	105.85	24.4	756.802	18.462	1041.03	Eucalyptus urophylla	planted	5	7	Lv et al., 2007
407	105.85	24.37	756.802	18.462	1041.03	Eucalyptus urophylla	planted	5	6.25	Fang and Xiang, 2008
408	105.85	24.36	756.802	18.462	1041.03	Eucalyptus urophylla	planted	5	4.795	Zhang, 2008
409	105.85	24.38	756.802	18.462	1041.03	Eucalyptus urophylla	planted	5	6.31	Zhang, 2008
410	105.85	24.39	756.802	18.462	1041.03	Eucalyptus urophylla	planted	5	6.1	Zhang, 2008
411	105.85	32.48	756.802	18.462	1041.03	Eucalyptus urophylla	planted	5	3.99	Zhang, 2008
412	105.92	29.38	1825.76	13.0441	777.702	pinus elliottii+Black Locust	planted	15	6.48	Hu, 2012
413	105.92	29.39	1175.28	16.9714	909.208	Pinus massoniana	planted	10	9.185	Yang, 2013
414	106	38.8	1175.28	16.9714	909.208	Pinus massoniana	planted	10	3.945	Yang, 2013
415	106.01	38.8	1809	6.18715	201.421	Picea crassifolia	natural	120	20.85	Xu et al., 2014
416	106.01	38.78	1809	6.18715	201.421	Pinus tabuliformis	natural	80	12.7443	Xu et al., 2014
417	106.02	38.8	1809	6.18715	201.421	Ulmus glaucescens	natural	80	5.5745	Xu et al., 2014
418	106.09	38.8	840.787	18.4842	1063.66	Quercus acutissima	natural	85	6.52	Zhang et al., 2013
419	106.15	34.18	2246	5.26899	421.643	Larix gmelinii	planted	10	3.29	Liu, 2013
420	106.15	34.19	2400.79	8.08061	563.838	Quercus aliena var．Acuteserrata	natural	60	8.6567	Cheng, 2007
421	106.16	34.17	2400.79	8.08061	563.838	Pinus tabuliformis	natural	40	6.24785	Cheng, 2007
422	106.16	34.24	2400.79	8.08061	563.838	Quercus variabilis	natural	50	12.4131	Cheng, 2007
423	106.16	34.22	2400.79	8.08061	563.838	Populus,Betula	natural	40	7.99725	Cheng, 2007
424	106.17	34.2	2400.79	8.08061	563.838	Larix gmelinii	natural	35	6.78105	Cheng, 2007
425	106.17	34.23	2400.79	8.08061	563.838	Pinus armandii	natural	30	3.9831	Cheng, 2007
426	106.18	34.21	2400.79	8.08061	563.838	Picea jezoensis-Abies nephrolepis	natural	60	7.1791	Cheng, 2007
427	106.18	24.17	2400.79	8.08061	563.838	Quercus	natural	50	10.378	Cheng, 2007
428	106.19	33.93	835.933	19.934	1050.98	Quercus acutissima	natural	80	5.675	Zhang et al., 2013
429	106.2	33.92	2239.7	10.4764	601.954	Pinus bungeana	natural	68	33.35	Li, 2013
430	106.2	35.56	2239.7	10.4764	601.954	Pinus bungeana	natural	16	5.61	Li, 2013
431	106.21	33.93	2213.92	5.50285	445.966	Larix principis-rupprechtii	planted	29	5.85	Ma, 2013
432	106.22	33.95	2239.7	10.4764	601.954	Pinus bungeana	natural	50	21.65	Li, 2013
433	106.25	35.51	2239.7	10.4764	601.954	Pinus bungeana	natural	35	9.71	Li, 2013
434	106.25	35.5	2213.92	5.50285	445.966	Larix principis-rupprechtii	natural	20	6.55	Liu, 2011
435	106.26	35.5	2213.92	5.50285	445.966	Pinus armandii	natural	47	8.72	Liu, 2011
436	106.26	35.51	2213.92	5.50285	445.966	Betula	natural	56	13.12	Liu, 2011
437	106.26	35.47	2213.92	5.50285	445.966	Populusdavidiana	natural	50	13.6	Liu, 2011
438	106.26	35.59	2213.92	5.50285	445.966	Pinus armandii	planted	48	8.59	Ma, 2013
439	106.26	38.49	1808.65	8.27777	171.024	Larix gmelinii	natural	46	10.4103	Gao et al.,
440	106.26	38.5	1808.65	8.27777	171.024	Pinus tabuliformis	natural	32	22.3182	Gao et al.,
441	106.26	38.48	1808.65	8.27777	171.024	Picea crassifolia	natural	48	13.2435	Gao et al.,
442	106.26	38.49	1808.65	8.27777	171.024	Populus simonii	planted	40	10.5493	Gao et al.,
443	106.27	35.6	2157.41	5.43805	429.809	Pinus tabuliformis	planted	40	22.046	Cheng and Zou, 1990
444	106.27	35.6	2157.41	5.43805	429.809	Pobulus davidiana, Quercus liaotungensis	natural	50	19.547	Cheng and Zou, 1990
445	106.27	35.61	2157.41	5.43805	429.809	Betula platyphylla ,Pobulus davidiana,Quercus liaotungensis	natural	50	23.8185	Cheng and Zou, 1990
446	106.28	35.49	2157.41	5.43805	429.809	Quercus liaotungensis Koidz,Pobulus davidiana	natural	50	35.0235	Cheng and Zou, 1990
447	106.36	35.39	2213.92	5.50285	445.966	Quercus liaotungensis Koidz	planted	45	6.37	Ma, 2013
448	106.43	24.83	2182.87	5.97846	470.194	Pinus tabuliformis	planted	30	8.41	Ma, 2013
449	106.44	29.67	998.86	17.9158	1076.89	Quercus acutissima	natural	85	6.885	Zhang et al., 2013
450	106.56	26.66	1149.58	17.5583	912.014	Cunninghamia lanceolata	planted	25	12.3242	Chen et al., 2009
451	106.68	29.63	1316.01	16.2719	951.019	Cunninghamia lanceolata	planted	7	4.56697	Chen et al., 2009
452	106.68	29.62	1089.55	17.3386	928.348	Pinus massoniana	natural	46	5.92	Zhang et al., 2009
453	106.68	29.63	1089.55	17.3386	928.348	Pinus massoniana	natural	46	9.95436	Zhang et al., 2009
454	106.69	29.62	1089.55	17.3386	928.348	Pinus massoniana	natural	46	9.36238	Zhang et al., 2009
455	106.69	29.63	1089.55	17.3386	928.348	Pinus massoniana	natural	46	6.82296	Zhang et al., 2009
456	106.7	29.63	1089.55	17.3386	928.348	Pinus massoniana	natural	46	9.19087	Zhang et al., 2009
457	106.77	22.11	1089.55	17.3386	928.348	Pinus massoniana	natural	46	10.345	Li, 2010
458	106.77	22.09	467.311	21.8305	1302.02	Erythrophleum fordii	planted	29	18.3099	Wang et al., 2013
459	106.77	22.1	467.311	21.8305	1302.02	Castanopsis hystrix	planted	33	18.3099	Wang et al., 2013
460	106.78	26.55	467.311	21.8305	1302.02	Pinus massoniana	planted	33	11.7371	Wang et al., 2013
461	106.78	26.55	1215.24	15.8005	988.671	Populus	planted	25	10.95	Cao, 2012
462	106.78	26.55	1215.24	15.8005	988.671	Quercus acutissima	planted	33	15.92	Cao, 2012
463	106.78	26.55	1215.24	15.8005	988.671	Betula luminifera, Populus euramevicana	planted	10	0.33	Cao, 2012
464	106.82	22.13	1215.24	15.8005	988.671	Robinia pseudoacacia	planted	38	7.86	Cao, 2012
465	106.83	22.55	482.15	21.7668	1340.16	Cunninghamia lanceolata	planted	13	8.65	Kang, 2012
466	106.83	22.55	355.02	20.7694	1339.72	Erythrophleum fordii	planted	7	2.69663	Ming et al., 2014
467	106.83	22.55	355.02	20.7694	1339.72	Erythrophleum fordii	planted	29	18.5768	Ming et al., 2014
468	106.87	22.05	355.02	20.7694	1339.72	Erythrophleum fordii	planted	32	22.1723	Ming et al., 2014
469	106.87	22.05	482.15	21.7668	1340.16	Pinus massoniana	planted	13	4.71783	He et al., 2012
470	106.88	22.04	482.15	21.7668	1340.16	Pinus massoniana	planted	12	4.02996	He et al., 2012
471	106.9	24.54	482.15	21.7668	1340.16	Mytilaria laosensis	natural	100	30.94	Ming et al., 2012
472	106.98	26.45	1140.53	15.8286	995.497	Pinus massoniana	planted	30	13.27	Li, 2010
473	106.98	26.45	1140.53	15.8286	995.497	Pinus massoniana	planted	12	1.525	Li, 2010
474	106.98	26.45	1140.53	15.8286	995.497	Pinus massoniana	planted	12	3.3	Li, 2010
475	106.98	26.45	1140.53	15.8286	995.497	Pinus massoniana	planted	12	4.135	Li, 2010
476	106.99	26.49	1140.53	15.8286	995.497	Pinus massoniana	planted	12	6.445	Li, 2010
477	106.99	26.49	1140.53	15.8286	995.497	Pinus massoniana	planted	20	12.89	Gao et al., 2014
478	106.99	26.49	1140.53	15.8286	995.497	Pinus massoniana	planted	16	7.885	Gao et al., 2014
479	107.07	34.58	1140.53	15.8286	995.497	Pinus massoniana	planted	12	6.235	Gao et al., 2014
480	107.07	34.58	2266.88	11.2765	537.07	Platycladus orientalis	planted	10	0.647	Xu, 2012
481	107.09	34.61	2266.88	11.2765	537.07	Populus simonii	planted	10	0.172	Xu, 2012
482	107.09	34.61	2129.9	11.4729	536.456	Populus tomentosa	planted	10	2.71	Wang, 2011
483	107.09	34.61	2129.9	11.4729	536.456	Populus tomentosa	planted	25	4.61	Wang, 2011
484	107.12	22.02	2129.9	11.4729	536.456	Populus tomentosa	planted	45	9.97	Wang, 2011
485	107.13	34.65	410.099	21.6602	1428.69	Pinus massoniana	planted	32	10.4165	Du et al., 2013
486	107.13	34.65	1806.46	7.51412	348.553	Robinia pseudoacacia	planted	8	0.393	Wang, 2010
487	107.13	36.75	1806.46	7.51412	348.553	Robinia pseudoacacia	planted	8	0.939	Wang, 2010
488	107.13	36.75	1806.46	7.51412	348.553	Robinia pseudoacacia	planted	6	1.586	Liu et al., 2013
489	107.13	36.75	1806.46	7.51412	348.553	Robinia pseudoacacia	planted	6	1.988	Liu et al., 2013
490	107.13	36.75	2118.72	11.0353	522.15	Platycladus orientalis	planted	6	0.65794	Liu et al., 2013
491	107.16	34.76	2118.72	11.0353	522.15	Robinia pseudoacacia	planted	9	2.22963	Liu et al., 2013
492	107.2	22.02	2118.72	11.0353	522.15	Populus tomentosa	planted	45	9.37526	Xu et al., 2012
493	107.38	35.33	254.554	21.1531	1672.45	Pinus massoniana	planted	60	25.5575	Du et al., 2013
494	107.48	24.98	2004.49	10.2479	449.229	Robinia pseudoacacia	planted	35	37.92	Cheng, 2014
495	107.48	24.98	787.861	18.2515	1188.71	Cunninghamia lanceolata	planted	8	3.43	He et al., 2009
496	107.48	24.98	787.861	18.2515	1188.71	Cunninghamia lanceolata	planted	14	10.65	He et al., 2009
497	107.49	24.99	787.861	18.2515	1188.71	Cunninghamia lanceolata	planted	28	29.75	He et al., 2009
498	107.49	24.99	817.1	17.8121	1175.52	Cunninghamia lanceolata	planted	8	3.245	Kang, 2012
499	107.49	24.99	817.1	17.8121	1175.52	Cunninghamia lanceolata	planted	14	8.055	Kang, 2012
500	107.5	33.83	817.1	17.8121	1175.52	Cunninghamia lanceolata	planted	28	26.855	Kang, 2012
501	107.5	33.83	1945	4.92765	782.092	Quercus liaotungensis Koidz	natural	60	10.7448	Han et al., 2010
502	107.5	33.83	1945	4.92765	782.092	Quercus liaotungensis Koidz	natural	60	14.3495	Han et al., 2010
503	107.5	33.83	1945	4.92765	782.092	Quercus liaotungensis Koidz	natural	60	12.7256	Han et al., 2010
504	107.64	26.49	1945	4.92765	782.092	Quercus liaotungensis Koidz	natural	60	13.1924	Han et al., 2010
505	107.64	26.47	1190.72	15.2023	1040.84	Pinus massoniana	planted	24	3.8075	Li and Ding, 2013
506	107.64	26.48	1190.72	15.2023	1040.84	Cunninghamia lanceolata	planted	10	18.645	Li and Ding, 2013
507	107.64	26.49	1190.72	15.2023	1040.84	Picea asperata	planted	13	9.7625	Li and Ding, 2013
508	107.65	26.48	1190.72	15.2023	1040.84	Castanopsis hystrix	natural	15	4.925	Li and Ding, 2013
509	107.67	33.52	1190.72	15.2023	1040.84	Phoebe zhennan	natural	11	7.135	Li and Ding, 2013
510	107.67	33.55	1948.21	10.5154	469.948	Robinia pseudoacacia	planted	30	25.465	Cheng, 2014
511	107.68	35.23	1863.07	8.38363	789.374	Pinus tabuliformis	natural	20	4.71333	Li et al., 2014
512	107.68	33.53	1863.07	8.38363	789.374	Pinus tabuliformis	natural	40	5.76333	Li et al., 2014
513	107.68	33.53	1863.07	8.38363	789.374	Pinus tabuliformis	natural	55	6.415	Li et al., 2014
514	107.68	33.53	1863.07	8.38363	789.374	Pinus tabuliformis	natural	50	6.53083	Li et al., 2014
515	107.68	33.53	1863.07	8.38363	789.374	Pinus tabuliformis	natural	60	6.73917	Li et al., 2014
516	107.68	33.53	1863.07	8.38363	789.374	Pinus tabuliformis	natural	25	4.71333	Li et al., 2014
517	107.68	33.52	1863.07	8.38363	789.374	Pinus tabuliformis	natural	40	5.76333	Li et al., 2014
518	107.68	33.54	1863.07	8.38363	789.374	Pinus tabuliformis	natural	55	6.415	Li et al., 2014
519	107.68	33.53	1863.07	8.38363	789.374	Pinus tabuliformis	natural	70	6.53083	Li et al., 2014
520	107.68	33.53	1863.07	8.38363	789.374	Pinus tabuliformis	natural	85	6.73917	Li et al., 2014
521	107.69	33.53	1863.07	8.38363	789.374	Pinus tabuliformis	natural	10	6.54167	Li et al., 2014
522	107.69	33.54	1863.07	8.38363	789.374	Larix principis-rupprechtii, Quercus	natural	10	5.5852	Li et al., 2014
523	107.82	32.46	1863.07	8.38363	789.374	Picea jezoensis-Abies nephrolepis ,Betula albo-sinensis Burk.	natural	30	27.691	Li et al., 2014
524	107.82	22.13	304.064	20.7737	1588.48	Cunninghamia lanceolata	planted	25	10.8055	Chen et al., 2009
525	107.84	22.34	1767	11.1098	920.13	Pinus massoniana	planted	13	7.33057	Kang, 2012
526	107.84	22.32	263.8	21.5675	1465.08	E.urophylla×E.grandis	planted	6	4.3705	Dong, 2012
527	107.84	22.33	263.8	21.5675	1465.08	E.urophylla×E.grandis	planted	6	4.903	Dong, 2012
528	107.84	22.33	263.8	21.5675	1465.08	E.urophylla×E.grandis	planted	6	4.7435	Dong, 2012
529	107.84	22.31	263.8	21.5675	1465.08	E.urophylla×E.grandis	planted	6	3.6495	Dong, 2012
530	107.84	22.41	263.8	21.5675	1465.08	E.urophylla×E.grandis	planted	6	3.8895	Dong, 2012
531	107.84	22.4	263.8	21.5675	1465.08	E.urophylla×E.grandis	planted	6	3.99	Ming et al., 2012
532	107.84	22.36	263.8	21.5675	1465.08	E.urophylla×E.grandis	planted	6	5.197	Li, 2006
533	107.84	22.34	263.8	21.5675	1465.08	E.urophylla×E.grandis	planted	6	5.09	Li, 2006
534	107.84	22.35	263.8	21.5675	1465.08	E.urophylla×E.grandis	planted	6	5.7545	Li, 2006
535	107.84	22.39	263.8	21.5675	1465.08	E.urophylla×E.grandis	planted	7	6.075	Li, 2006
536	107.85	22.34	263.8	21.5675	1465.08	E.urophylla×E.grandis	planted	7	6.42	Li, 2006
537	107.85	22.32	263.8	21.5675	1465.08	E.urophylla×E.grandis	planted	7	6.455	Li, 2006
538	107.85	22.35	263.8	21.5675	1465.08	E.urophylla×E.grandis	planted	6	3.805	Li, 2006
539	107.86	22.34	263.8	21.5675	1465.08	E.urophylla×E.grandis	planted	6	3.365	Li, 2006
540	107.87	34.81	263.8	21.5675	1465.08	E.urophylla×E.grandis	planted	4	4.88	Li, 2006
541	107.87	34.81	1927.66	10.4145	515.029	Pinus tabuliformis	planted	18	7.66	Liu, 2012
542	107.87	34.81	1927.66	10.4145	515.029	Pinus tabuliformis	planted	18	10.965	Liu, 2012
543	107.87	34.81	1927.66	10.4145	515.029	Platycladus orientalis	planted	18	6.77	Liu, 2012
544	107.92	24.83	1927.66	10.4145	515.029	Platycladus orientalis	planted	18	10.075	Liu, 2012
545	107.92	24.83	603.629	18.5943	1232.76	Eucalyptus	planted	5	8.258	He, 2012
546	107.92	24.83	603.629	18.5943	1232.76	Toona sinensis	planted	5	6.732	He, 2012
547	107.92	24.83	603.629	18.5943	1232.76	Alangium chinense, Ligustrum quihoui Carr	natural	5	7.96	He, 2012
548	107.92	24.83	603.629	18.5943	1232.76	Itoa orientalis, Bauhinia purpurea	natural	20	9.424	He, 2012
549	108.08	25.39	603.629	18.5943	1232.76	Platycladus orientalis	planted	20	33.45	He, 2012
550	108.08	25.39	748.068	17.0431	1203.17	Platycarya longipes Wu, Cyclobalanopsis glauca(Thunb.) Oerst	natural	40	13.2571	Zhu et al., 1995
551	108.08	25.39	748.068	17.0431	1203.17	Platycarya longipes Wu, Cyclobalanopsis glauca(Thunb.) Oerst	natural	80	21.3078	Zhu et al., 1995
552	108.09	34.7	748.068	17.0431	1203.17	Pinus Kwangtungensis, Pseudotsuga brevifolia	natural	80	19.187	Zhu et al., 1995
553	108.09	34.7	1826.71	10.9008	525.962	Robinia pseudoacacia	planted	7	1.94927	Wang, 2010
554	108.09	34.7	1826.71	10.9008	525.962	Pinus tabuliformis	planted	6	0.73159	Wang, 2010
555	108.09	34.7	1826.71	10.9008	525.962	Robinia pseudoacacia	planted	7	3.97	Zhang et al., 2011
556	108.17	35.05	1826.71	10.9008	525.962	Pinus tabuliformis	planted	6	1.49	Zhang et al., 2011
557	108.17	35.05	1838.54	10.4022	498.727	Pinus tabuliformis	natural	20	20.7	Meng, 2010
558	108.17	33.42	1838.54	10.4022	498.727	Pinus tabuliformis	natural	50	25.035	Yang, 2010
559	108.23	22.66	1885.13	9.8257	771.414	Pinus tabuliformis	natural	60	3.1989	Kang, 2012
560	108.23	22.66	1885.13	9.8257	771.414	Pinus tabuliformis	natural	60	5.2997	Kang, 2012
561	108.23	22.66	1885.13	9.8257	771.414	Pinus armandii	natural	60	5.72525	Kang, 2012
562	108.26	36.02	1885.13	9.8257	771.414	Pinus armandii	natural	60	3.35384	Kang, 2012
563	108.26	36.04	1885.13	9.8257	771.414	Abies fabri	natural	60	3.33825	Kang, 2012
564	108.27	36.03	1885.13	9.8257	771.414	Castanea seguinii	natural	60	6.03937	Kang, 2012
565	108.27	36.02	1885.13	9.8257	771.414	Quercus variabilis	natural	60	7.92035	Kang, 2012
566	108.27	36.03	1885.13	9.8257	771.414	Quercus aliena var. Acuteserrata	natural	60	3.8937	Kang, 2012
567	108.27	36.03	1885.13	9.8257	771.414	Pobulus davidiana	natural	60	3.96713	Kang, 2012
568	108.29	24.46	1885.13	9.8257	771.414	Betula albosinensis, Pobulus davidiana	natural	60	2.38391	Kang, 2012
569	108.29	24.46	282.348	21.4418	1347.45	Eucalyptus grandis x E.urophylla	planted	4	0.76913	Li, 2013
570	108.29	24.46	282.348	21.4418	1347.45	Eucalyptus grandis x E.urophylla	planted	4	3.41415	Li, 2013
571	108.31	22.68	282.348	21.4418	1347.45	Eucalyptus grandis x E.urophylla	planted	5	5.5192	Li, 2013
572	108.31	22.68	1713.77	9.99438	419.375	Robinia pseudoacacia	planted	5	3.38322	Shen and Zhang, 2014
573	108.32	22.73	1713.77	9.99438	419.375	Robinia pseudoacacia	planted	5	3.93566	Shen and Zhang, 2014
574	108.32	22.73	1713.77	9.99438	419.375	Robinia pseudoacacia	planted	8	6.13492	Shen and Zhang, 2014
575	108.34	24.49	1713.77	9.99438	419.375	Robinia pseudoacacia	planted	8	3.50288	Shen and Zhang, 2014
576	108.34	24.47	1713.77	9.99438	419.375	Robinia pseudoacacia	planted	11	3.4564	Shen and Zhang, 2014
577	108.34	24.48	1713.77	9.99438	419.375	Robinia pseudoacacia	planted	11	6.74893	Shen and Zhang, 2014
578	108.34	24.47	567.368	19.6449	1285.11	Pinus massoniana	planted	4	0.724758	Tao et al., 2012
579	108.34	24.46	567.368	19.6449	1285.11	Pinus massoniana	planted	3	4.58091	Tao et al., 2012
580	108.34	24.47	567.368	19.6449	1285.11	Pinus massoniana	planted	4	8.09267	Tao et al., 2012
581	108.34	24.5	282.348	21.4418	1347.45	Michelia alba	planted	27	8.26	Mo et al., 2011
582	108.34	24.5	282.348	21.4418	1347.45	Michelia odora	planted	17	7.086	Huang et al., 2011
583	108.34	24.47	282.348	21.4418	1347.45	Pinus massoniana	planted	8	8.685	Li, 2010
584	108.34	35.93	282.348	21.4418	1347.45	Pinus massoniana	planted	8	7.99	Cai, 2012
585	108.34	35.93	1713.77	9.99438	419.375	Pinus tabuliformis	planted	6	3.46	Tao et al., 2011
586	108.34	35.93	1713.77	9.99438	419.375	Pinus tabuliformis	planted	6	7.41	Tao et al., 2011
587	108.34	35.93	1713.77	9.99438	419.375	Pinus tabuliformis	planted	9	20.17	Tao et al., 2011
588	108.34	35.93	1713.77	9.99438	419.375	Pinus tabuliformis	planted	9	35.16	Tao et al., 2011
589	108.34	35.93	1713.77	9.99438	419.375	Pinus tabuliformis	planted	12	13.92	Tao et al., 2011
590	108.34	35.93	1713.77	9.99438	419.375	Pinus tabuliformis	planted	12	11.66	Tao et al., 2011
591	108.34	35.93	567.368	19.6449	1285.11	Pinus massoniana	planted	1	0.62	Tao et al., 2011
592	108.34	35.93	567.368	19.6449	1285.11	Pinus massoniana	planted	2	3.92	Tao et al., 2011
593	108.34	35.93	567.368	19.6449	1285.11	Pinus massoniana	planted	3	6.92	Tao et al., 2011
594	108.35	22.97	567.368	19.6449	1285.11	Pinus massoniana	planted	25	10.3	Tao et al., 2012
595	108.35	22.97	567.368	19.6449	1285.11	Cunninghamia lanceolata	planted	15	13.92	Tao et al., 2012
596	108.37	22.74	567.368	19.6449	1285.11	Cunninghamia lanceolata	planted	2	11.66	Tao et al., 2012
597	108.419	33.436	567.368	19.6449	1285.11	Cunninghamia lanceolata	planted		0.62
598	108.419	33.436	567.368	19.6449	1285.11	Eucalyptus	planted	3	1.24	Shen et al., 2013
599	108.42	36.75	567.368	19.6449	1285.11	Eucalyptus	planted	4	2.6	Shen et al., 2013
600	108.42	36.75	567.368	19.6449	1285.11	Pinus massoniana	planted	9	4.39	Shen et al., 2013
601	108.42	36.75	567.368	19.6449	1285.11	Pinus massoniana	planted	9	4.73	Shen et al., 2013
602	108.43	33.43	319.02	20.7371	1290.57	Acacia mangium	planted	4	6.54	He et al., 2009
603	108.43	33.43	319.02	20.7371	1290.57	Acacia mangium	planted	7	16.2955	He et al., 2009
604	108.438	33.438	319.02	20.7371	1290.57	Acacia mangium	planted	11	21.7478	He et al., 2009
605	108.438	33.438	245.783	21.4324	1350.18	Castanopsis hystrix	planted	80	28.8228	Li et al., 2013
606	108.439	33.439	1639.39	8.40197	389.409	Robinia pseudoacacia	planted	9	1.55	Ma, 2013
607	108.44	27.95	1639.39	8.40197	389.409	Platycladus orientalis	planted	37	6.63	Ma, 2013
608	108.45	33.44	1293.79	16.2987	1041.4	Pinus massoniana	planted	8	13.185	Yang, 2013
609	108.45	33.44	1293.79	16.2987	1041.4	Pinus massoniana	planted	8	10.625	Yang, 2013
610	108.45	33.44	814.247	16.0149	1015.88	Cyclobalanopsis glauca, Quercus acutissima, Cinnamomum camphora	natural	30	13.1556	Ren et al., 2012
611	108.45	33.45	814.247	16.0149	1015.88	Pinus massoniana	planted	30	7.69364	Ren et al., 2012
612	108.45	33.45	814.247	16.0149	1015.88	Pinus massoniana	planted	40	4.71577	Ren et al., 2012
613	108.45	35.28	814.247	16.0149	1015.88	Castanopsis hystrix	natural	27	3.35664	Shen, 2013
614	108.45	35.28	814.247	16.0149	1015.88	Pinus massoniana	natural	32	0.612725	Shen, 2013
615	108.45	35.29	814.247	16.0149	1015.88	Pinus massoniana	natural	30	0.329876	Deng and Shangguan, 2009
616	108.45	35.28	814.247	16.0149	1015.88	Cyclobalanopsis glauca，Quercus acutissima Carruth，Cinnamomum camphora	natural	30	13.1556	Deng and Shangguan, 2009
617	108.45	27.95	814.247	16.0149	1015.88	Pinus massoniana	planted	30	7.69364	Deng and Shangguan, 2009
618	108.45	27.96	814.247	16.0149	1015.88	Pinus massoniana	planted	30	4.71577	Deng and Shangguan, 2009
619	108.45	27.97	814.247	16.0149	1015.88	Castanopsis hystrix	natural	35	3.35664	Zhong et al., 2014
620	108.45	27.95	814.247	16.0149	1015.88	Pinus massoniana	planted	17	0.612725	Zhong et al., 2014
621	108.45	27.98	814.247	16.0149	1015.88	Pinus massoniana	planted	14	0.329876	Zhong et al., 2014
622	108.45	27.94	814.247	16.0149	1015.88	Quercus aliena var. Acuteserrata	planted	18	24.62	Zhong et al., 2014
623	108.45	27.97	1900.73	10.5177	749.149	Pinus armandii	natural	10	13.98	Zhong et al., 2014
624	108.45	27.94	1900.73	10.5177	749.149	Pinus tabuliformis	natural	6	7.65	Zhong et al., 2014
625	108.45	27.95	1900.73	10.5177	749.149	Pinus tabuliformis	natural	35	6.3	Zhong et al., 2014
626	108.45	27.96	1900.73	10.5177	749.149	Quercus aliena var. Acuteserrata	natural	17	22.18	Zhong et al., 2014
627	108.45	33.43	1900.73	10.5177	749.149	Pinus tabuliformis	natural	14	9.74119	Zhong et al., 2014
628	108.45	35.29	1722.5	9.42806	492.022	Pinus tabuliformis	planted	18	10.5606	Zhong et al., 2014
629	108.45	35.28	1722.5	9.42806	492.022	Pinus tabuliformis	planted	10	10.9792	Zhong et al., 2014
630	108.45	35.3	1722.5	9.42806	492.022	Pinus tabuliformis	planted	6	9.16021	Zhong et al., 2014
631	108.45	35.28	1722.5	9.42806	492.022	Larix principis-rupprechtii	planted	6	8.621	Zhong et al., 2014
632	108.45	35.29	1900.73	10.5177	749.149	Pinus tabuliformis	planted	23	7.42	Zhang et al., 2011
633	108.45	35.28	1722.5	9.42806	492.022	Pinus tabuliformis	natural	26	1.335	Liu, 2012
634	108.452	33.435	1722.5	9.42806	492.022	Pinus tabuliformis	planted	10	6.96	Liu, 2012
635	108.452	33.435	1722.5	9.42806	492.022	Pinus tabuliformis	planted	30	11.315	Liu, 2012
636	108.452	33.435	1722.5	9.42806	492.022	Pinus tabuliformis	planted	50	14.32	Liu, 2012
637	108.452	33.435	1722.5	9.42806	492.022	Quercus liaotungensis	natural	80	15.01	Liu, 2012
638	108.452	33.435	336.116	20.6271	1299.11	Acacia mangium	planted	11	1.5361	Ye et al., 2010
639	108.452	33.435	336.116	20.6271	1299.11	Acacia mangium	planted	11	0.684648	Ye et al., 2010
640	108.46	33.55	336.116	20.6271	1299.11	Eucalyptus urophylla	planted	11	2.6181	Ye et al., 2010
641	108.46	33.456	336.116	20.6271	1299.11	Acacia mangium	planted	11	2.09081	Ye et al., 2010
642	108.46	33.456	336.116	20.6271	1299.11	Eucalyptus urophylla	planted	11	5.1601	Ye et al., 2010
643	108.46	27.95	336.116	20.6271	1299.11	Acacia mangium	planted	11	7.84609	Ye et al., 2010
644	108.461	33.456	336.116	20.6271	1299.11	Eucalyptus urophylla	planted	11	3.20966	Ye et al., 2010
645	108.463	33.457	336.116	20.6271	1299.11	Acacia mangium	planted	11	1.41233	Ye et al., 2010
646	108.464	33.457	336.116	20.6271	1299.11	Eucalyptus urophylla	planted	11	3.18619	Ye et al., 2010
647	108.469	33.436	336.116	20.6271	1299.11	Acacia mangium	planted	11	9.07352	Ye et al., 2010
648	108.47	33.46	336.116	20.6271	1299.11	Eucalyptus urophylla	planted	11	7.03219	Ye et al., 2010
649	108.47	33.42	1900.73	10.5177	749.149	Pinus tabuliformis	natural	46	12.5491	Yang, 2013
650	108.471	33.438	1900.73	10.5177	749.149	Pinus tabuliformis	natural	47	13.6619	Yang, 2013
651	108.48	33.47	1900.73	10.5177	749.149	Pinus tabuliformis	natural	41	14.8718	Yang, 2013
652	108.481	33.443	1900.73	10.5177	749.149	Pinus tabuliformis	natural	45	19.1278	Yang, 2013
653	108.481	33.443	1900.73	10.5177	749.149	Pinus tabuliformis	natural	40	10.8479	Yang, 2013
654	108.49	23.05	1900.73	10.5177	749.149	Pinus tabuliformis	natural	40	11.1433	Yang, 2013
655	108.49	23.03	1900.73	10.5177	749.149	Pinus tabuliformis	natural	41	11.529	Yang, 2013
656	108.49	23.03	1900.73	10.5177	749.149	Pinus tabuliformis	natural	40	12.9336	Yang, 2013
657	108.49	23.03	1900.73	10.5177	749.149	Pinus tabuliformis	natural	42	11.7874	Yang, 2013
658	108.5	23.04	1900.73	10.5177	749.149	Pinus armandii	natural	42	10.9714	Yang, 2013
659	108.5	23.03	1900.73	10.5177	749.149	Pinus armandii	natural	40	10.9774	Yang, 2013
660	108.5	23.06	1900.73	10.5177	749.149	Pinus armandii	natural	46	14.405	Yang, 2013
661	108.5	23.04	1900.73	10.5177	749.149	Pinus armandii	natural	39	17.0226	Yang, 2013
662	108.5	23.03	1900.73	10.5177	749.149	Pinus armandii	natural	43	19.9306	Yang, 2013
663	108.5	23.04	1900.73	10.5177	749.149	Pinus armandii	natural	42	11.2264	Yang, 2013
664	108.51	23.03	1900.73	10.5177	749.149	Pinus armandii	natural	42	14.5526	Yang, 2013
665	108.51	23.03	1900.73	10.5177	749.149	Pinus armandii	natural	40	13.5681	Yang, 2013
666	108.51	23.03	1900.73	10.5177	749.149	Pinus armandii	natural	41	14.2761	Yang, 2013
667	108.51	23.03	1900.73	10.5177	749.149	Pinus armandii	natural	44	14.7104	Yang, 2013
668	108.51	23.03	1900.73	10.5177	749.149	Pinus armandii	natural	43	18.3012	Yang, 2013
669	108.533	33.533	1900.73	10.5177	749.149	Pinus armandii	natural	44	12.9693	Yang, 2013
670	108.542	33.526	1900.73	10.5177	749.149	Pinus armandii	natural	45	14.6223	Yang, 2013
671	108.544	33.544	1900.73	10.5177	749.149	Pinus armandii	natural	43	15.7437	Yang, 2013
672	108.544	33.544	1900.73	10.5177	749.149	Pinus armandii	natural	40	15.1466	Yang, 2013
673	108.544	33.544	1792.8	12.7054	763.315	Pinus tabuliformis	natural	80	25.793	Li et al., 2014
674	108.55	35.08	343.624	20.6263	1309.06	Acacia mangium	planted	5	0.84	Chen, 2009
675	108.564	33.564	343.624	20.6263	1309.06	Acacia mangium	planted	4	5.855	Chen, 2009
676	108.564	33.564	343.624	20.6263	1309.06	Acacia mangium	planted	7	16.54	Hong, 2009
677	108.58	34.02	343.624	20.6263	1309.06	Acacia mangium	planted	11	20.22	Hong, 2009
678	108.614	33.564	1785.92	10.0585	514.552	Robinia pseudoacacia	planted	30	30.035	Cheng, 2014
679	108.66	19.02	1790.6	12.0894	587.784	Populus tomentosa	planted	7	1.36498	Wang, 2010
680	108.69	24.43	339.832	23.757	1153.38	Picea asperata	planted	4	1.79	Shi et al., 2011
681	108.7	36.43	431.94	19.8872	1287.72	Cunninghamia lanceolata	planted	11	6.345	Ju, 2010
682	108.7	36.43	1541.84	8.86811	418.228	Pinus tabuliformis	planted	6	1.67507	Shen et al., 2013
683	108.7	36.43	1541.84	8.86811	418.228	Pinus tabuliformis	planted	6	2.4007	Shen et al., 2013
684	108.7	36.43	1541.84	8.86811	418.228	Pinus tabuliformis	planted	9	2.45412	Shen et al., 2013
685	108.7	36.43	1541.84	8.86811	418.228	Pinus tabuliformis	planted	9	2.78473	Shen et al., 2013
686	108.7	36.43	1541.84	8.86811	418.228	Pinus tabuliformis	planted	12	3.35185	Shen et al., 2013
687	108.71	35.71	1541.84	8.86811	418.228	Pinus tabuliformis	planted	12	3.90551	Shen et al., 2013
688	108.71	35.71	1641.27	10.0082	459.366	Pinus tabuliformis	natural	40	15.9	Song and Zhang, 2010
689	108.71	35.71	1641.27	10.0082	459.366	Pinus tabuliformis	natural	40	13.03	Song and Zhang, 2010
690	108.77	24.96	1641.27	10.0082	459.366	Pinus tabuliformis	natural	40	5.6	Song and Zhang, 2010
691	108.78	24.97	537.172	18.0029	1316.96	Cinnamomum camphora	natural	18	5.095	Tao, 2012
692	108.78	24.96	537.172	18.0029	1316.96	Cinnamomum camphora	natural	22	18.31	Tao, 2012
693	108.79	24.97	537.172	18.0029	1316.96	Cinnamomum camphora	natural	18	5.61	Tao, 2012
694	108.79	24.96	537.172	18.0029	1316.96	Cinnamomum camphora	natural	18	8.03	Tao, 2012
695	108.79	24.97	537.172	18.0029	1316.96	Cinnamomum camphora	natural	18	4.875	Tao, 2012
696	108.79	24.97	537.172	18.0029	1316.96	Cinnamomum camphora	natural	18	5.755	Tao, 2012
697	108.79	24.97	537.172	18.0029	1316.96	Cinnamomum camphora	natural	18	3.495	Tao, 2012
698	108.79	24.97	537.172	18.0029	1316.96	Cinnamomum camphora	natural	18	4.805	Tao, 2012
699	108.82	22.13	537.172	18.0029	1316.96	Cinnamomum camphora	natural	18	3.985	Tao, 2012
700	108.88	35.45	177.586	21.5841	1531.51	Cunninghamia lanceolata	planted	13	9.0425	Su et al., 2012
701	108.88	35.45	1516.96	8.69413	417.79	Pinus tabuliformis	planted	23	10.265	Yang et al., 2014
702	108.88	35.45	1516.96	8.69413	417.79	Pinus tabuliformis	planted	33	7.235	Yang et al., 2014
703	108.88	36.6	1516.96	8.69413	417.79	Pinus tabuliformis	planted	47	8.62	Yang et al., 2014
704	108.88	36.6	1682.79	10.0768	475.399	Pinus tabuliformis	planted	23	7.17184	Liu, 2012
705	108.88	36.6	1682.79	10.0768	475.399	Pinus tabuliformis	planted	33	8.62142	Liu, 2012
706	108.89	18.73	1682.79	10.0768	475.399	Pinus tabuliformis	planted	47	12.4751	Liu, 2012
707	108.89	18.73	379.497	23.0666	1286.73	Trachycarpus fortunei	natural	180	45.171	Cheng et al., 2010
708	108.91	24.99	379.497	23.0666	1286.73	Pinus massoniana	natural	180	46.074	Cheng et al., 2010
709	108.91	25	535.495	17.8492	1330.21	Pinus massoniana	planted	4	0.165	Tao, 2012
710	108.91	24.99	535.495	17.8492	1330.21	Pinus massoniana	planted	13	9.42531	Tao, 2012
711	108.91	24.97	535.495	17.8492	1330.21	Pinus massoniana	planted	22	14.7261	Tao, 2012
712	108.92	25	535.495	17.8492	1330.21	Cunninghamia lanceolata	planted	18	11.0567	Tao, 2012
713	108.92	24.98	535.495	17.8492	1330.21	Cunninghamia lanceolata	planted	21	11.637	Tao, 2012
714	108.92	24.97	535.495	17.8492	1330.21	Cunninghamia lanceolata	planted	28	19.6337	Tao, 2012
715	108.92	24.99	535.495	17.8492	1330.21	Cunninghamia lanceolata	planted	36	19.6321	Tao, 2012
716	108.92	25	535.495	17.8492	1330.21	Eucalyptus	planted	2	0.316568	Tao, 2012
717	108.92	24.99	535.495	17.8492	1330.21	Eucalyptus	planted	3	3.16686	Tao, 2012
718	108.93	24.88	535.495	17.8492	1330.21	Eucalyptus	planted	4	3.74142	Tao, 2012
719	109.08	36.92	548.458	18.15	1331.28	Pinus massoniana	planted	13	5.69	Bao, 2010
720	109.08	36.91	1445.63	8.21918	410.395	Robinia pseudoacacia	planted	5	1.48	Li and Liu, 2014
721	109.09	36.91	1445.63	8.21918	410.395	Robinia pseudoacacia	planted	9	3.55	Li and Liu, 2014
722	109.09	36.91	1445.63	8.21918	410.395	Robinia pseudoacacia	planted	20	10.19	Li and Liu, 2014
723	109.09	36.91	1445.63	8.21918	410.395	Robinia pseudoacacia	planted	30	12.55	Li and Liu, 2014
724	109.09	36.91	1445.63	8.21918	410.395	Robinia pseudoacacia	planted	38	16.53	Li and Liu, 2014
725	109.09	36.91	1445.63	8.21918	410.395	Robinia pseudoacacia	planted	56	10.79	Li and Liu, 2014
726	109.1	36.92	1445.63	8.21918	410.395	Robinia pseudoacacia	planted	5	1.48	Li and Liu, 2014
727	109.1	36.91	1445.63	8.21918	410.395	Robinia pseudoacacia	planted	9	3.55	Li and Liu, 2014
728	109.1	36.9	1445.63	8.21918	410.395	Robinia pseudoacacia	planted	20	10.19	Li and Liu, 2014
729	109.1	36.91	1445.63	8.21918	410.395	Robinia pseudoacacia	planted	30	12.55	Li and Liu, 2014
730	109.11	36.94	1445.63	8.21918	410.395	Robinia pseudoacacia	planted	38	16.53	Li and Liu, 2014
731	109.12	30.05	1445.63	8.21918	410.395	Robinia pseudoacacia	planted	56	10.79	Li and Liu, 2014
732	109.17	19.07	1193.67	13.729	1176.16	Cunninghamia lanceolata	planted	16	6.87	Kang, 2012
733	109.25	36.75	329.252	21.5212	1444.22	Robinia pseudoacacia	natural	120	37.2294	Bu, 2013
734	109.25	36.75	1340.52	8.99406	412.81	Robinia pseudoacacia	planted	30	53.2847	Ai et al., 2014
735	109.27	36.76	1340.52	8.99406	412.81	Robinia pseudoacacia	planted	30	5.4	Ai et al., 2014
736	109.27	36.76	1340.52	8.99406	412.81	Robinia pseudoacacia	planted	37	30	Ai et al., 2014
737	109.33	36.75	1340.52	8.99406	412.81	Robinia pseudoacacia	planted	37	10.2	Ai et al., 2014
738	109.33	36.86	1342.7	9.14671	415.514	Robinia pseudoacacia	planted	9	2.26167	Ai et al., 2014
739	109.33	36.86	1342.7	9.14671	415.514	Robinia pseudoacacia	planted	10	11.2717	Zhao et al., 2013
740	109.33	36.75	1342.7	9.14671	415.514	Robinia pseudoacacia	planted	30	26.2214	Zhao et al., 2013
741	109.39	36.82	1342.7	9.14671	415.514	Robinia pseudoacacia	planted	9	2.7	Ai et al., 2014
742	109.39	36.82	1342.7	9.14671	415.514	Robinia pseudoacacia	natural	17	19.197	Ai et al., 2014
743	109.4	28.49	1342.7	9.14671	415.514	Robinia pseudoacacia	planted	17	2	Ai et al., 2014
744	109.4	29.49	784.114	15.2682	1152.73	Alnus cremastogyne	planted	5	3.665	Pang, 2009
745	109.45	28.4	1032.51	15.1579	1161.68	Alnus cremastogyne	planted	8	6.18	Pang, 2009
746	109.45	28.4	757.693	15.1547	1149.45	Alnus cremastogyne	planted	5	3.17	Fang et al., 2010
747	109.45	28.4	757.693	15.1547	1149.45	Alnus cremastogyne	planted	8	5.59	Fang et al., 2010
748	109.47	19.8	757.693	15.1547	1149.45	Eucalyptus exserta	planted	14	4.79	Fang et al., 2010
749	109.47	19.8	218.843	23.2226	1418.32	Eucalyptus	planted	5	2.935	Dong, 2012
750	109.47	19.8	218.843	23.2226	1418.32	Eucalyptus	planted	5	7.92	Zhang, 2008
751	109.5	26.8	218.843	23.2226	1418.32	Eucalyptus	planted	5	10.585	Zhang, 2008
752	109.5	26.8	512.097	15.2559	1171.42	Cunninghamia lanceolata	planted	16	8.95	Xiao, 2007
753	109.5	26.82	512.097	15.2559	1171.42	Cunninghamia lanceolata	planted	40	16.4634	Li, 2011
754	109.51	26.81	512.097	15.2559	1171.42	Bamboo	planted	19	12.2195	Li, 2011
755	109.54	28.38	512.097	15.2559	1171.42	Castanopsis hystrix	natural	60	10.6829	Li, 2011
756	109.58	19.53	736.723	15.0058	1168.5	Eucalyptus	planted	14	5.635	Pang, 2009
757	109.58	19.53	256.289	22.5987	1496.22	Eucalyptus	planted	5	0.066464	Xiang, 2012
758	109.58	19.53	256.289	22.5987	1496.22	Eucalyptus	planted	5	0.127247	Xiang, 2012
759	109.58	19.53	256.289	22.5987	1496.22	Eucalyptus	planted	5	1.71709	Xiang, 2012
760	109.58	19.53	256.289	22.5987	1496.22	Eucalyptus	planted	5	1.97324	Xiang, 2012
761	109.58	19.53	256.289	22.5987	1496.22	Eucalyptus	planted	5	2.16853	Xiang, 2012
762	109.6	36.06	256.289	22.5987	1496.22	Eucalyptus	planted	6	3.50692	Xiang, 2012
763	109.6	36.06	1633.77	10.099	458.572	Quercus liaotungensis Koidz,Spiraea velutina,披针苔草	natural	35	9.55959	Wang et al., 2012
764	109.6	36.06	1633.77	10.099	458.572	Quercus liaotungensis Koidz,Spiraea cantoniensis,披针苔草	natural	75	8.04017	Wang et al., 2012
765	109.63	26.78	1633.77	10.099	458.572	Quercus	natural	105	8.59823	Wang et al., 2012
766	109.63	26.76	544.787	15.1524	1190.82	Cunninghamia lanceolata	planted	11	5.71	Ju, 2010
767	109.63	26.77	544.787	15.1524	1190.82	Cunninghamia lanceolata	planted	10	4.69	Ju, 2010
768	109.63	26.8	544.787	15.1524	1190.82	Cunninghamia lanceolata	planted	14	8.61	Ju, 2010
769	109.63	26.79	544.787	15.1524	1190.82	Cunninghamia lanceolata	planted	11	8.86	Ju, 2010
770	109.63	26.78	544.787	15.1524	1190.82	Cunninghamia lanceolata	planted	11	6.95	Ju, 2010
771	109.63	26.77	544.787	15.1524	1190.82	Cunninghamia lanceolata	planted	14	13.305	Meng, 2010
772	109.63	26.76	544.787	15.1524	1190.82	Cunninghamia lanceolata	planted	14	10.42	Yang, 2010
773	109.63	26.78	544.787	15.1524	1190.82	Cunninghamia lanceolata	planted	14	8.12	Su, 2011
774	109.63	26.78	544.787	15.1524	1190.82	Cunninghamia lanceolata	planted	16	14.355	Su, 2011
775	109.63	26.78	544.787	15.1524	1190.82	Cunninghamia lanceolata	planted	16	10.885	Yang, 2011
776	109.64	26.78	544.787	15.1524	1190.82	Cunninghamia lanceolata	planted	16	8.04	Zhu et al., 2011
777	109.65	26.75	544.787	15.1524	1190.82	Cunninghamia lanceolata	planted	11	8.845	Zhu et al., 2011
778	109.67	23.75	544.787	15.1524	1190.82	Cunninghamia lanceolata	planted	11	7.588	Zhu et al., 2011
779	109.67	23.75	344.927	19.5536	1354.26	Pinus massoniana	planted	8	2	Li, 2010
780	109.67	23.75	344.927	19.5536	1354.26	Pinus massoniana	planted	14	6.6	Li, 2010
781	109.67	23.75	344.927	19.5536	1354.26	Pinus massoniana	planted	23	10.3	Li, 2010
782	109.67	23.75	344.927	19.5536	1354.26	Pinus massoniana	planted	38	14.15	Li, 2010
783	109.69	19.92	344.927	19.5536	1354.26	Pinus Kwangtungensis, Pseudotsuga brevifolia	planted	16	9.66	Liu, 2011
784	109.69	19.92	213.403	23.2716	1441.68	Eucalyptus	planted	5	0.110284	Xiang, 2012
785	109.69	19.92	213.403	23.2716	1441.68	Eucalyptus	planted	5	1.49907	Xiang, 2012
786	109.69	19.92	213.403	23.2716	1441.68	Eucalyptus	planted	5	1.54064	Xiang, 2012
787	109.69	19.92	213.403	23.2716	1441.68	Eucalyptus	planted	5	2.22511	Xiang, 2012
788	109.69	19.92	213.403	23.2716	1441.68	Eucalyptus	planted	5	2.69756	Xiang, 2012
789	109.7	26.78	213.403	23.2716	1441.68	Eucalyptus	planted	6	3.15995	Xiang, 2012
790	109.75	19.27	544.787	15.1524	1190.82	Cunninghamia lanceolata	planted	16	8.95	Zhang et al., 2009
791	109.75	19.27	287.624	21.6847	1595.03	Hevea brasiliensis	planted	8	2.27051	Liao, 2013
792	109.75	19.27	287.624	21.6847	1595.03	Hevea brasiliensis	planted	12	7.02227	Liao, 2013
793	109.75	19.27	287.624	21.6847	1595.03	Hevea brasiliensis	planted	15	11.7887	Liao, 2013
794	109.75	19.27	287.624	21.6847	1595.03	Hevea brasiliensis	planted	19	19.6258	Liao, 2013
795	109.78	26.9	287.624	21.6847	1595.03	Cunninghamia lanceolata	planted	24	26.2868	Liao, 2013
796	109.78	26.9	557.662	15.1617	1192.87	Cunninghamia lanceolata	planted	20	12.56	Huang et al., 2004
797	109.78	26.9	557.662	15.1617	1192.87	phoebe	planted	20	10.125	Huang et al., 2004
798	109.78	26.92	557.662	15.1617	1192.87	Cunninghamia lanceolata	planted	20	12.57	Huang et al., 2004
799	109.78	26.92	557.662	15.1617	1192.87	Cunninghamia lanceolata	planted	11	4.7	Wang et al., 2009
800	109.78	26.92	557.662	15.1617	1192.87	Alnus cremastogyn	planted	11	6.2	Wang et al., 2009
801	109.81	19.17	557.662	15.1617	1192.87	Eucalyptus urophylla×E.tereticornis	planted	11	7	Wang et al., 2009
802	109.83	26.87	287.379	21.841	1622.81	Eucalyptus	planted	5	3.41	Shi et al., 2011
803	109.83	26.87	865.771	14.2859	1220.34	phoebe	natural	27	26.96	Zheng, 2012
804	109.83	26.87	611.539	15.0528	1210.53	Pinus massoniana	natural	47	11.8783	Zheng, 2012
805	109.83	29.18	611.539	15.0528	1210.53	Castanopsis hystrix	natural	67	14.4	Zheng, 2012
806	109.84	19.04	611.539	15.0528	1210.53	Castanopsis hystrix	natural	38	23.3	Shao et al., 2014
807	109.84	19.04	325.048	22.2446	1618.89	Eucalyptus	planted	5	0.0947949	Xiang, 2012
808	109.84	19.04	325.048	22.2446	1618.89	Eucalyptus	planted	5	1.11349	Xiang, 2012
809	109.84	19.04	325.048	22.2446	1618.89	Eucalyptus	planted	5	0.951917	Xiang, 2012
810	109.84	19.04	325.048	22.2446	1618.89	Eucalyptus	planted	5	2.06642	Xiang, 2012
811	109.84	19.04	325.048	22.2446	1618.89	Eucalyptus	planted	5	2.76105	Xiang, 2012
812	109.85	22.55	325.048	22.2446	1618.89	Eucalyptus	planted	6	2.86432	Xiang, 2012
813	109.85	22.55	215.622	20.7446	1389.08	Cryptomeria fortunei	planted	25	22.9	Mo et al., 2012
814	109.85	22.55	215.622	20.7446	1389.08	Cryptomeria fortunei	planted	25	24.08	Mo et al., 2012
815	109.85	20.84	215.622	20.7446	1389.08	Cryptomeria fortunei	planted	30	27.7	Mo et al., 2012
816	109.85	22.55	215.622	20.7446	1389.08	Cryptomeria fortunei	planted	31	24.025	Jiang et al., 2012
817	109.86	20.84	165.375	22.8048	1330.13	Eucalyptus	planted	5	19.4931	Wang et al., 2013
818	109.86	20.84	165.375	22.8048	1330.13	Eucalyptus	planted	5	22.7724	Wang et al., 2013
819	109.86	20.84	165.375	22.8048	1330.13	Eucalyptus	planted	5	21.4972	Wang et al., 2013
820	109.86	20.86	165.375	22.8048	1330.13	Eucalyptus	planted	5	25.6872	Wang et al., 2013
821	109.86	20.84	165.375	22.8048	1330.13	Eucalyptus	planted	5	22.4081	Wang et al., 2013
822	109.86	20.84	165.375	22.8048	1330.13	Eucalyptus	planted	5	20.7684	Wang et al., 2013
823	109.86	20.88	165.375	22.8048	1330.13	Eucalyptus	planted	5	22.2259	Wang et al., 2013
824	109.86	20.84	165.375	22.8048	1330.13	Eucalyptus	planted	5	20.5863	Wang et al., 2013
825	109.86	20.84	165.375	22.8048	1330.13	Eucalyptus	planted	5	21.4972	Wang et al., 2013
826	109.86	20.84	165.375	22.8048	1330.13	Eucalyptus	planted	5	19.8575	Wang et al., 2013
827	109.86	20.84	165.375	22.8048	1330.13	Eucalyptus	planted	5	22.9545	Wang et al., 2013
828	109.86	20.84	165.375	22.8048	1330.13	Eucalyptus	planted	5	23.319	Wang et al., 2013
829	109.86	20.84	165.375	22.8048	1330.13	Eucalyptus	planted	5	24.9586	Wang et al., 2013
830	109.86	20.86	165.375	22.8048	1330.13	Eucalyptus	planted	5	23.8654	Wang et al., 2013
831	109.86	20.84	165.375	22.8048	1330.13	Eucalyptus	planted	5	23.1368	Wang et al., 2013
832	109.86	20.84	165.375	22.8048	1330.13	Eucalyptus	planted	5	21.6793	Wang et al., 2013
833	109.86	20.87	165.375	22.8048	1330.13	Eucalyptus	planted	5	20.5863	Wang et al., 2013
834	109.86	20.84	165.375	22.8048	1330.13	Eucalyptus	planted	5	22.4081	Wang et al., 2013
835	109.86	20.84	165.375	22.8048	1330.13	Eucalyptus	planted	5	29.1488	Wang et al., 2013
836	109.86	20.84	165.375	22.8048	1330.13	Eucalyptus	planted	5	20.7684	Wang et al., 2013
837	109.86	20.84	165.375	22.8048	1330.13	Eucalyptus	planted	5	23.5011	Wang et al., 2013
838	109.86	20.86	165.375	22.8048	1330.13	Eucalyptus	planted	5	24.412	Wang et al., 2013
839	109.87	20.84	165.375	22.8048	1330.13	Eucalyptus	planted	5	27.3269	Wang et al., 2013
840	109.87	20.85	165.375	22.8048	1330.13	Eucalyptus	planted	5	24.0477	Wang et al., 2013
841	109.87	20.84	165.375	22.8048	1330.13	Eucalyptus	planted	5	26.7804	Wang et al., 2013
842	109.87	20.84	165.375	22.8048	1330.13	Eucalyptus	planted	5	24.7763	Wang et al., 2013
843	109.88	20.84	165.375	22.8048	1330.13	Eucalyptus	planted	5	21.315	Wang et al., 2013
844	109.88	20.87	165.375	22.8048	1330.13	Eucalyptus	planted	5	24.9586	Wang et al., 2013
845	109.88	20.85	165.375	22.8048	1330.13	Eucalyptus	planted	5	24.2299	Wang et al., 2013
846	109.88	26.87	165.375	22.8048	1330.13	Eucalyptus	planted	5	26.2338	Wang et al., 2013
847	109.88	26.87	611.539	15.0528	1210.53	Pinus massoniana	natural	32	11.7	Zeng et al., 2013
848	109.88	26.87	611.539	15.0528	1210.53	Pinus massoniana	natural	25	14.4	Zeng et al., 2013
849	109.9	26.87	611.539	15.0528	1210.53	Castanopsis hystrix	natural	35	23.3	Zeng et al., 2013
850	109.9	26.87	611.539	15.0528	1210.53	Pinus massoniana	planted	25	23.4742	Gong et al., 2011
851	109.93	22.78	611.539	15.0528	1210.53	Castanopsis hystrix	natural	35	3.16597	Gong et al., 2011
852	109.93	22.78	1380.24	10.1422	474.081	Pinus tabuliformis	planted	24	11.7787	Wang, 2013
853	109.93	22.78	1380.24	10.1422	474.081	Pinus tabuliformis	natural	48	41.8033	Wang, 2013
854	109.93	22.78	1380.24	10.1422	474.081	Pinus tabuliformis	natural	100	71.0825	Wang, 2013
855	109.93	22.78	1380.24	10.1422	474.081	Pinus tabuliformis	natural	200	110.618	Wang, 2013
856	109.93	35.76	270.675	20.2877	1391.69	Cunninghamia lanceolata	planted	7	2.58	Wang, 2013
857	109.93	35.76	270.675	20.2877	1391.69	Cunninghamia lanceolata	planted	11	5.92	Wei et al., 2012
858	109.93	35.76	270.675	20.2877	1391.69	Cunninghamia lanceolata	planted	14	8.14	Wei et al., 2012
859	109.93	35.76	270.675	20.2877	1391.69	Cunninghamia lanceolata	planted	18	13.06	Wei et al., 2012
860	110.03	30.8	270.675	20.2877	1391.69	Cunninghamia lanceolata	planted	20	16.1	Wei et al., 2012
861	110.03	30.8	1399.49	14.0568	1110.32	Larix kaempferi	planted	8	10.17	Zhang et al., 2011
862	110.03	30.8	1399.49	14.0568	1110.32	Larix kaempferi	planted	16	30.34	Zhang et al., 2011
863	110.03	30.8	1399.49	14.0568	1110.32	Larix kaempferi	planted	24	29.06	Zhang et al., 2011
864	110.13	27.15	1399.49	14.0568	1110.32	Larix kaempferi	planted	32	22.195	Zhang et al., 2011
865	110.13	27.15	576.269	14.7694	1220.95	Cunninghamia lanceolata	planted	80	35.9249	Wang et al., 2006
866	110.13	27.15	576.269	14.7694	1220.95	Castanopsis hystrix	natural	80	35.2383	Wang et al., 2006
867	110.13	27.15	576.269	14.7694	1220.95	Cunninghamia lanceolata	planted	22	22.9707	Wang, 2006
868	110.13	27.15	576.269	14.7694	1220.95	Cunninghamia lanceolata	planted	15	21.3629	Wang, 2006
869	110.13	27.15	576.269	14.7694	1220.95	Cunninghamia lanceolata	planted	15	22.8283	Wang, 2006
870	110.13	27.15	576.269	14.7694	1220.95	Cunninghamia lanceolata	planted	15	22.1411	Li, 2008
871	110.13	27.15	576.269	14.7694	1220.95	Pinus massoniana	planted	18	8.3	Niu et al., 2009
872	110.17	29.5	576.269	14.7694	1220.95	Castanopsis hystrix	natural	18	10.4	Niu et al., 2009
873	110.17	29.5	928.656	15.1918	1188.62	Cunninghamia lanceolata	planted	19	8.13	Ju, 2010
874	110.17	29.5	928.656	15.1918	1188.62	Pinus massoniana	natural	24	8.095	Li, 2010
875	110.29	31.5	928.656	15.1918	1188.62	phoebe	natural	15	12.535	Dong, 2012
876	110.3	31.5	1403.4	15.4026	1031.63	Abies fargesii	natural	87	11.3378	Hu, 2012
877	110.3	31.5	1420.58	8.22444	1195.1	Abies fargesii	natural	100	22.0267	Cui et al., 2012
878	110.3	31.5	1420.58	8.22444	1195.1	Abies fargesii	natural	100	2.25423	Cui et al., 2012
879	110.3	31.5	1420.58	8.22444	1195.1	Abies fargesii	planted	40	6.09232	Cui et al., 2012
880	110.3	31.5	691.73	16.4578	1449.9	Pinus massoniana	planted	5	0.069	Du et al., 2013
881	110.3	31	294.164	23.7617	1605.49	Eucalyptus	planted	5	0.20787	Xiang, 2012
882	110.31	31.47	294.164	23.7617	1605.49	Eucalyptus	planted	5	1.06516	Xiang, 2012
883	110.31	31.47	294.164	23.7617	1605.49	Eucalyptus	planted	5	1.75091	Xiang, 2012
884	110.31	31.47	294.164	23.7617	1605.49	Eucalyptus	planted	5	2.20308	Xiang, 2012
885	110.45	25.35	294.164	23.7617	1605.49	Eucalyptus	planted	5	2.20217	Xiang, 2012
886	110.46	19.26	294.164	23.7617	1605.49	Eucalyptus	planted	6	3.18435	Xiang, 2012
887	110.46	19.26	1346.91	9.8546	1171.91	Quercus	natural	45	20.485	Wang, 2013
888	110.46	19.26	1346.91	9.8546	1171.91	Castanopsis hystrix	planted	108	32.475	Pang, 2009
889	110.46	19.26	313.253	23.7938	1592.55	Eucalyptus	planted	5	1.6	Shi et al., 2011
890	110.46	19.26	1365.18	10.0457	1038.78	Abies fargesii	natural	151	8.05	Hu, 2012
891	110.46	19.26	442.46	20.6841	1358.19	Pinus Kwangtungensis, Pseudotsuga brevifolia	planted	16	10.138	Liu, 2011
892	110.48	31.32	276.792	23.7587	1516.33	Eucalyptus	planted	5	2.81	Shi et al., 2011
893	110.48	31.32	1426.01	11.4362	914.32	Picea jezoensis-Abies nephrolepis	natural	159	7.92	Hu, 2012
894	110.49	31.33	1305.64	10.3286	1163.24	Pinus tabuliformis	natural	125	4.955	Hu, 2012
895	110.5	31.3	1455.23	9.52535	460.016	Pinus tabuliformis	planted	38	9	Chi et al., 2014
896	110.5	31.3	1406.74	9.48414	472.481	Robinia pseudoacacia	planted	11	4.1	Ma, 2013
897	110.5	31.3	1406.74	9.48414	472.481	Robinia pseudoacacia	planted	11	7.02	Ma, 2013
898	110.5	31.35	1406.74	9.48414	472.481	Robinia pseudoacacia	planted	11	4.495	Ma, 2013
899	110.5	31.35	1406.74	9.48414	472.481	Robinia pseudoacacia	planted	11	4.82	Ma, 2013
900	110.51	19.1	1438.08	9.62543	471.968	Pinus tabuliformis	planted	38	8.84	Chi et al., 2014
901	110.6	31.7	1563.95	8.26926	469.257	Pinus tabuliformis	planted	20	5.23	Huang, 2007
902	110.67	23.75	1563.95	8.26926	469.257	Robinia pseudoacacia	planted	20	3.849	Huang, 2007
903	110.68	19.83	1563.95	8.26926	469.257	Pinus tabuliformis	planted	18	4.507	Huang, 2007
904	110.7	32	1563.95	8.26926	469.257	Robinia pseudoacacia	planted	18	10.059	Huang, 2007
905	110.7	31.2	1563.95	8.26926	469.257	Platycladus orientalis	planted	20	5.379	Huang, 2007
906	110.73	36.27	1282.24	11.7794	926.292	Pinus armandii	natural	20	5.55196	Zheng et al., 2013
907	110.78	36.12	1282.24	11.7794	926.292	Abies fargesii,Abies chensiensis Van Tiegh,Pinus massoniana Lamb	natural	70	6.7636	Zheng et al., 2013
908	110.78	36.12	1282.24	11.7794	926.292	Abies fargesii, Pinus armandii, Betula albo-sinensis	natural	110	8.72635	Zheng et al., 2013
909	110.78	36.12	1282.24	11.7794	926.292	Abies fargesii, Pinus armandii, Betula albo-sinensis	natural	50	4.36897	Zheng et al., 2013
910	110.78	36.12	1282.24	11.7794	926.292	Pinus armandii	natural	35	6.70146	Zheng et al., 2013
911	110.9	36.2	1282.24	11.7794	926.292	Pinus armandii	natural	45	4.59066	Zheng et al., 2013
912	111.03	36.67	1282.24	11.7794	926.292	Quercus aliena var. Acuteserrata	natural	25	4.21911	Zheng et al., 2013
913	111.03	36.67	1282.24	11.7794	926.292	Quercus aliena var. Acuteserrata	natural	60	6.2033	Zheng et al., 2013
914	111.03	36.67	1282.24	11.7794	926.292	Quercus aliena var. Acuteserrata	natural	70	17.3636	Zheng et al., 2013
915	111.03	36.67	1282.24	11.7794	926.292	Pinus massoniana	natural	30	9.45006	Zheng et al., 2013
916	111.03	36.67	1282.24	11.7794	926.292	Cunninghamia lanceolata	natural	30	1.08373	Zheng et al., 2013
917	111.22	37.9	1282.24	11.7794	926.292	Quercus aliena var. Acuteserrata	natural	30	4	Zheng et al., 2013
918	111.28	23.43	1737.32	4.70383	476.667	Pinus tabuliformis	planted	25	4.675	Chi et al., 2014
919	111.31	31.19	376.537	20.8384	1319.51	Pinus massoniana	planted	21	9.809	Du et al., 2013
920	111.31	31.19	1201.93	12.2647	1024.53	Pinus massoniana	planted	20	2.36	Ge et al., 2012
921	111.31	31.19	1201.93	12.2647	1024.53	Pinus massoniana	planted	30	1.205	Ge et al., 2012
922	111.43	38.17	1201.93	12.2647	1024.53	Pinus massoniana	planted	46	1.47	Ge et al., 2012
923	111.43	38.17	1776.17	4.87939	454.557	Populus tomentosa	planted	25	4.7	Chi et al., 2014
924	111.45	36.2	1776.17	4.87939	454.557	Pinus tabuliformis	natural	47	18.57	Chi et al., 2014
925	111.45	36.2	1478.32	11.3913	431.831	Pinus tabuliformis	planted	25	10.6721	Cao, 2013
926	111.45	36.2	1478.32	11.3913	431.831	Populus tomentosa	natural	20	2.81244	Cao, 2013
927	111.45	36.2	1478.32	11.3913	431.831	Quercus	planted	30	13.7609	Cao, 2013
928	111.45	36.2	1478.32	11.3913	431.831	Larix kaempferi	natural	30	7.88275	Cao, 2013
929	111.52	37.86	1478.32	11.3913	431.831	Robinia pseudoacacia	planted	30	18.3585	Cao, 2013
930	111.52	37.86	1831.96	4.71785	479.785	Larix gmelinii	planted	10	0.982608	Luo et al., 2009
931	111.52	37.86	1831.96	4.71785	479.785	Larix gmelinii	planted	18	6.24245	Luo et al., 2009
932	111.52	37.86	1831.96	4.71785	479.785	Larix gmelinii	planted	23	6.99386	Luo et al., 2009
933	111.52	37.86	1831.96	4.71785	479.785	Larix gmelinii	planted	23	8.67007	Luo et al., 2009
934	111.55	40.75	1831.96	4.71785	479.785	Pinus tabuliformis	planted	21	6.73	Luo et al., 2009
935	111.55	40.75	1770.15	6.23299	302.102	Pinus tabuliformis	planted	32	6.6055	Zhang, 2010
936	111.55	40.75	1770.15	6.23299	302.102	Pinus tabuliformis	planted	40	5.8888	Zhang, 2010
937	111.55	40.75	1770.15	6.23299	302.102	Pinus tabuliformis	planted	35	2.8966	Zhang, 2010
938	111.55	40.75	1770.15	6.23299	302.102	Pinus tabuliformis	planted	29	8.5024	Zhang, 2010
939	111.55	40.75	1770.15	6.23299	302.102	Pinus tabuliformis	planted	31	8.2461	Zhang, 2010
940	111.55	40.75	1770.15	6.23299	302.102	Pinus tabuliformis	planted	30	7.245	Zhang, 2010
941	111.6	40.7	1770.15	6.23299	302.102	Pinus tabuliformis	planted	33	6.5834	Zhang, 2010
942	111.6	40.7	1770.15	6.23299	302.102	Pinus tabuliformis	planted	31	6.17	Zhang, 2010
943	111.6	40.7	1770.15	6.23299	302.102	Larix gmelinii	planted	19	5.17152	Zhang, 2010
944	111.6	40.7	1770.15	6.23299	302.102	Larix gmelinii	planted	21	4.90852	Zhang, 2010
945	111.6	40.7	1770.15	6.23299	302.102	Larix gmelinii	planted	20	6.66247	Zhang, 2010
946	111.6	40.7	1770.15	6.23299	302.102	Larix gmelinii	planted	18	10.503	Zhang, 2010
947	111.6	40.7	1770.15	6.23299	302.102	Larix gmelinii	planted	33	3.61871	Zhang, 2010
948	111.6	40.7	1770.15	6.23299	302.102	Larix gmelinii	planted	28	23.2081	Zhang, 2010
949	111.6	40.7	1770.15	6.23299	302.102	Larix gmelinii	planted	29	13.3437	Zhang, 2010
950	111.6	40.7	1770.15	6.23299	302.102	Larix gmelinii	planted	21	7.77536	Zhang, 2010
951	111.6	40.7	1770.15	6.23299	302.102	Larix gmelinii	planted	30	10.9561	Zhang, 2010
952	111.6	40.7	1770.15	6.23299	302.102	Larix gmelinii	planted	27	7.34335	Zhang, 2010
953	111.65	40.8	1770.15	6.23299	302.102	Betula platyphylla	planted	33	4.83015	Zhang, 2010
954	111.65	40.8	1770.15	6.23299	302.102	Betula platyphylla	natural	22	9.72972	Zhang, 2010
955	111.65	40.8	1770.15	6.23299	302.102	Betula platyphylla	natural	22	11.9704	Zhang, 2010
956	111.65	40.8	1770.15	6.23299	302.102	Betula platyphylla	natural	27	8.0786	Zhang, 2010
957	111.65	40.8	1770.15	6.23299	302.102	Betula platyphylla	natural	33	5.46468	Zhang, 2010
958	111.65	40.8	1770.15	6.23299	302.102	Betula platyphylla	natural	50	17.2938	Zhang, 2010
959	111.65	40.8	1770.15	6.23299	302.102	Betula platyphylla	natural	32	5.87045	Zhang, 2010
960	111.65	40.8	1770.15	6.23299	302.102	Betula platyphylla	natural	28	5.39712	Zhang, 2010
961	111.65	40.8	1770.15	6.23299	302.102	Betula platyphylla	natural	31	11.6984	Zhang, 2010
962	111.65	40.8	1770.15	6.23299	302.102	Betula platyphylla	natural	40	14.1719	Zhang, 2010
963	111.65	40.8	1770.15	6.23299	302.102	Betula platyphylla	natural	37	9.1995	Zhang, 2010
964	111.65	40.8	1770.15	6.23299	302.102	Betula platyphylla	natural	27	8.51383	Zhang, 2010
965	111.65	40.8	1770.15	6.23299	302.102	Betula platyphylla	natural	35	7.73671	Zhang, 2010
966	111.65	40.8	1770.15	6.23299	302.102	Betula platyphylla	natural	52	8.51383	Zhang, 2010
967	111.65	40.8	1770.15	6.23299	302.102	Betula platyphylla	natural	25	8.65099	Zhang, 2010
968	111.67	23.75	1770.15	6.23299	302.102	Betula platyphylla	natural	54	7.96531	Zhang, 2010
969	111.75	24.43	1770.15	6.23299	302.102	Betula platyphylla	natural	22	7.14248	Zhang, 2010
970	111.77	40.75	1770.15	6.23299	302.102	Pinus tabuliformis	natural	21	8.27684	Zhang, 2010
971	111.77	40.75	1770.15	6.23299	302.102	Pinus tabuliformis	planted	35	23.772	Zhang, 2010
972	111.77	40.75	1770.15	6.23299	302.102	pinus elliottii	planted	26	6.77485	Zhang, 2010
973	111.77	40.75	439.579	20.0997	1345.14	Pinus Kwangtungensis, Pseudotsuga brevifolia	planted	16	11.6	Liu, 2011
974	111.77	40.75	616.352	18.5213	1385.5	Pinus massoniana	planted	15	5.9515	Du et al., 2013
975	111.77	40.75	1768.1	5.31156	313.522	Betula platyphylla	natural	22	13.2547	Li, 2010
976	111.77	40.75	1768.1	5.31156	313.522	Betula platyphylla	natural	22	16.3071	Li, 2010
977	111.77	40.75	1768.1	5.31156	313.522	Betula platyphylla	natural	27	11.0054	Li, 2010
978	111.77	40.75	1768.1	5.31156	313.522	Betula platyphylla	natural	33	7.44446	Li, 2010
979	111.77	40.75	1768.1	5.31156	313.522	Betula platyphylla	natural	50	23.5592	Li, 2010
980	111.77	40.75	1768.1	5.31156	313.522	Betula platyphylla	natural	32	7.99827	Li, 2010
981	111.77	40.75	1768.1	5.31156	313.522	Betula platyphylla	natural	28	7.34931	Li, 2010
982	111.77	40.75	1768.1	5.31156	313.522	Betula platyphylla	natural	31	15.9365	Li, 2010
983	111.77	40.75	1768.1	5.31156	313.522	Betula platyphylla	natural	40	19.3062	Li, 2010
984	111.77	40.75	1768.1	5.31156	313.522	Betula platyphylla	natural	37	12.5324	Li, 2010
985	111.77	40.75	1768.1	5.31156	313.522	Betula platyphylla	natural	27	11.5983	Li, 2010
986	111.77	40.75	1768.1	5.31156	313.522	Betula platyphylla	natural	35	10.5396	Li, 2010
987	111.8	40.8	1768.1	5.31156	313.522	Betula platyphylla	natural	52	10.5391	Li, 2010
988	111.8	40.85	1768.1	5.31156	313.522	Betula platyphylla	natural	25	11.5983	Li, 2010
989	111.8	40.8	1768.1	5.31156	313.522	Betula platyphylla	natural	54	11.7851	Li, 2010
990	111.85	40.9	1768.1	5.31156	313.522	Betula platyphylla	natural	22	10.851	Li, 2010
991	111.91	23.46	1768.1	5.31156	313.522	Betula platyphylla	natural	21	9.7301	Li, 2010
992	111.93	33.51	363.889	20.3733	1385.83	Quercus aliena var. Acuteserrata	natural	100	38.2955	Chen et al., 1993
993	111.93	33.5	1117.24	11.7687	726.488	Quercus aliena var. Acuteserrata	natural	60	10.2282	Guo et al., 2012
994	111.94	33.48	1117.24	11.7687	726.488	Quercus aliena var. Acuteserrata	natural	100	19.0352	Guo et al., 2012
995	112.02	23.44	1117.24	11.7687	726.488	Quercus	natural	35	12.068	Wang, 2013
996	112.02	23.44	370.335	20.146	1407.32	Eucalyptus	planted	5	3.75	Guo et al., 2009
997	112.07	33.6	370.335	20.146	1407.32	Eucalyptus	planted	5	5.51	Guo et al., 2009
998	112.07	33.6	1078.79	11.6164	713.776	Pinus armandii	natural	60	3.24	Yang, 2012
999	112.07	33.6	1078.79	11.6164	713.776	Quercus	natural	60	1.96793	Yang, 2012
1000	112.07	33.47	1078.79	11.6164	713.776	Pinus armandii	natural	100	7.55	Yang, 2012
1001	112.07	33.47	1091.12	12.0001	725.179	Quercus	natural	143	40.4012	Luan et al., 2011
1002	112.07	33.47	1091.12	12.0001	725.179	Quercus	natural	40	31.1611	Luan et al., 2011
1003	112.07	33.47	1091.12	12.0001	725.179	Quercus	natural	48	33.1977	Luan et al., 2011
1004	112.07	33.47	1091.12	12.0001	725.179	Quercus	natural	80	37.9287	Luan et al., 2011
1005	112.07	36.6	1091.12	12.0001	725.179	Quercus	natural	143	42.1286	Luan et al., 2011
1006	112.07	33.47	1091.12	12.0001	725.179	Pinus armandii	natural	47	3.24	Chi et al., 2014
1007	112.07	33.47	1091.12	12.0001	725.179	Pinus armandii	natural	15	3.24	Pan et al., 2014
1008	112.07	33.47	1091.12	12.0001	725.179	Pinus armandii	natural	25	3.24	Pan et al., 2014
1009	112.07	33.47	1091.12	12.0001	725.179	Pinus armandii	natural	35	3.24	Pan et al., 2014
1010	112.07	33.47	1091.12	12.0001	725.179	Pinus armandii	natural	45	3.24	Pan et al., 2014
1011	112.07	33.47	1091.12	12.0001	725.179	Pinus armandii	natural	55	3.24	Pan et al., 2014
1012	112.07	33.47	1091.12	12.0001	725.179	Pinus armandii	natural	65	3.24	Pan et al., 2014
1013	112.07	26.18	1591.4	8.9935	406.646	Pinus tabuliformis	planted	75	1.35529	Pan et al., 2014
1014	112.07	37.57	1591.4	8.9935	406.646	Pinus tabuliformis	planted	12	6.18675	Shao et al., 2014
1015	112.07	37.57	1591.4	8.9935	406.646	Pinus tabuliformis	natural	15	6.99564	Wang et al., 2014
1016	112.07	37.57	1591.4	8.9935	406.646	Pinus tabuliformis	natural	25	25.6543	Wang et al., 2014
1017	112.07	37.57	1493.96	6.96547	520.212	Pinus tabuliformis	natural	25	17.67	Wang et al., 2014
1018	112.08	28.18	538.258	16.4133	1292.7	phoebe	natural	50	4.46	Wang et al., 2014
1019	112.13	36.62	573.509	15.9715	1240.06	Pinus massoniana	planted	13	6.21	Wu et al., 2012
1020	112.13	36.62	1493.96	6.96547	520.212	Pinus tabuliformis	planted	60	13.69	Sun, 2011
1021	112.13	36.62	1493.96	6.96547	520.212	Pinus tabuliformis	planted	30	4.447	Sun, 2011
1022	112.14	36.7	1493.96	6.96547	520.212	Pinus tabuliformis	planted	10	0.4625	Sun, 2011
1023	112.14	36.7	1493.96	6.96547	520.212	Pinus tabuliformis	natural	40	20.95	Chi et al., 2013
1024	112.36	31.03	1493.96	6.96547	520.212	Quercus	natural	31	28.6	Chi et al., 2013
1025	112.36	31.03	814.696	15.9566	863.591	phoebe	natural	30	13.018	Hu, 2012
1026	112.36	31.03	814.696	15.9566	863.591	phoebe	natural	50	16.6722	Hu, 2012
1027	112.36	31.03	814.696	15.9566	863.591	phoebe	natural	80	19.6528	Hu, 2012
1028	112.36	31.03	814.696	15.9566	863.591	Pinus massoniana	natural	25	9.77455	Hu, 2012
1029	112.36	31.03	814.696	15.9566	863.591	Pinus massoniana	natural	30	16.4758	Hu, 2012
1030	112.36	31.03	814.696	15.9566	863.591	Pinus massoniana	planted	40	18.0014	Hu, 2012
1031	112.36	31.03	814.696	15.9566	863.591	Cunninghamia lanceolata	planted	25	20.1152	Hu, 2012
1032	112.36	31.03	814.696	15.9566	863.591	Cunninghamia lanceolata	planted	30	26.1962	Hu, 2012
1033	112.4	36.62	814.696	15.9566	863.591	Cunninghamia lanceolata	planted	40	21.6313	Hu, 2012
1034	112.47	35.03	1393.03	8.04254	493.296	Pinus tabuliformis	natural	60	11.585	Cheng et al., 2012
1035	112.47	34.97	1295.14	14.0046	501.63	Robinia pseudoacacia	natural	19	6.90473	Zhao et al., 2009
1036	112.48	35.05	1295.14	14.0046	501.63	Platycladus orientalis	planted	26	4.375	Zhao et al., 2009
1037	112.52	23.17	1295.14	14.0046	501.63	Platycladus orientalis	planted	26	7.81681	Zhao et al., 2009
1038	112.52	23.17	322.194	21.6241	1449	Castanopsis hystrix	natural	150	33.3374	Yang et al., 2010
1039	112.53	35.07	322.194	21.6241	1449	Castanopsis hystrix	natural	160	38.9325	Yang et al., 2010
1040	112.58	29.8	1295.14	14.0046	501.63	Robinia pseudoacacia	planted	19	3.25	Zhao et al., 2009
1041	112.6	44.19	620.723	16.4214	1050.37	Castanopsis hystrix	natural	200	36.172	Yang, 2011
1042	112.6	44.19	1315.95	3.63146	314.038	Pinus sylvestris var. mongolica	natural	10	4.92	Liu et al., 2013
1043	112.6	44.19	1315.95	3.63146	314.038	Pinus sylvestris var. mongolica	planted	10	2.74	Liu et al., 2013
1044	112.64	35.22	1315.95	3.63146	314.038	Pinus sylvestris var. mongolica	planted	10	3.27	Liu et al., 2013
1045	112.64	28.81	1288.81	13.4661	499.629	Pinus massoniana	planted	5	5.19051	Zha, 2007
1046	112.64	28.81	1288.81	13.4661	499.629	Pinus massoniana	planted	10	5.32196	Zha, 2007
1047	112.64	28.81	1288.81	13.4661	499.629	Pinus massoniana	planted	15	5.3448	Zha, 2007
1048	112.67	22.72	1288.81	13.4661	499.629	Pinus massoniana	planted	20	5.3495	Zha, 2007
1049	112.64	35.22	619.928	16.9905	1156.11	Platycladus orientalis			2.415	Yan et al., 2012
1050	112.64	35.22	619.928	16.9905	1156.11	Platycladus orientalis			4.666	Yan et al., 2012
1051	112.64	35.22	619.928	16.9905	1156.11	Platycladus orientalis	planted	60	6.2875	Yan et al., 2012
1052	112.64	35.22	619.928	16.9905	1156.11	Robinia pseudoacacia	planted	10	6.979	Yan et al., 2012
1053	112.64	35.22	1288.81	13.4661	499.629	Robinia pseudoacacia	planted	30	7.1265	Yan et al., 2012
1054	112.64	28.81	1288.81	13.4661	499.629	Robinia pseudoacacia	planted	60	13.725	Yan et al., 2012
1055	112.67	22.72	279.087	21.6911	1534.25	Cunninghamia lanceolata	planted	10	30.0774	Xue et al., 2012
1056	112.67	23.75	279.087	21.6911	1534.25	Cunninghamia lanceolata	planted	10	34.7727	Xue et al., 2012
1057	112.88	22.68	431.999	20.2017	1466.74	pinus elliottii	planted	16	11.82	Tian et al., 2011
1058	112.9	22.68	280.194	21.7206	1542.11	Acacia mangium	planted	20	17.2206	Zhang et al., 2012
1059	112.9	22.68	280.194	21.7206	1542.11	Acacia mangium	planted	21	19.156	Zeng, 2007
1060	112.9	22.68	280.194	21.7206	1542.11	Pinus massoniana	planted	25	11.3056	Zeng, 2007
1061	112.9	22.67	280.194	21.7206	1542.11	Schima Reinw	planted	20	11.9878	Zeng, 2007
1062	112.9	27.83	280.194	21.7206	1542.11	Acacia mangium	planted	9	7.12474	Zhang et al., 2012
1063	112.96	22.71	508.66	17.4076	1205.08	Cinnamomum camphora	planted	18	10.8645	Qi, 2011
1064	113.03	28.11	282.107	21.7433	1549.64	Pinus massoniana	planted	50	9.64419	Zhang et al., 2011
1065	112.971	21.9454	494.286	17.1849	1212.05	Quercus	planted	21	13.105	Pang, 2009
1066	113.08	27.35	292.334	21.0229	1695.29	Pinus massoniana	planted	15	3.01518	Zhang et al., 2011
1067	113.09	28.8	531.245	17.2318	1236.37	Cupressus funebris	planted	15	7.775	Cao, 2013
1068	113.19	22.33	568.339	16.8922	1181.56	Quercus	planted	5	3.345	Pang, 2009
1069	113.28	22.07	291.812	21.542	1605.34	Pinus massoniana	planted	15	6.76689	Zhang et al., 2011
1070	113.29	22.95	348.698	21.2524	1657.83	Castanopsis hystrix	planted	30	30.7209	Zhang et al., 2011
1071	113.29	22.95	340.772	21.7275	1526.47	Pinus massoniana	planted	18	2.42637	Zhang et al., 2009
1072	113.3	37.41	340.772	21.7275	1526.47	Pinus massoniana	planted	30	6.58735	Zhang et al., 2009
1073	113.3	37.41	340.772	21.7275	1526.47	Pinus massoniana	planted	55	13.6092	Zhang et al., 2009
1074	113.3	28.4	340.772	21.7275	1526.47	Castanopsis hystrix	natural	30	5.17129	Zhang et al., 2009
1075	113.3	28.4	340.772	21.7275	1526.47	Castanopsis hystrix	natural	50	20.968	Zhang et al., 2009
1076	113.3	28.4	340.772	21.7275	1526.47	Castanopsis hystrix	natural	100	45.0719	Zhang et al., 2009
1077	113.3	28.4	483.803	16.1857	1271.38	Castanopsis hystrix	natural	40	43.773	Chi et al., 2014
1078	113.31	28.42	483.803	16.1857	1271.38	Pinus armandii	natural	150	6.05096	Yang, 2014
1079	113.31	28.42	483.803	16.1857	1271.38	Pinus armandii	natural	15	10.0551	Yang et al., 2014
1080	113.31	28.42	483.803	16.1857	1271.38	Pinus armandii	natural	30	15.0744	Yang et al., 2014
1081	113.259	21.8893	1603.01	7.59035	507.331	Pinus tabuliformis	natural	35	7.22	Yang et al., 2014
1082	113.35	22.61	355.731	21.1342	1675.89	Pinus massoniana	planted	30	7.23477	Zhang et al., 2011
1083	113.35	33.38	305.018	21.765	1584.07	Pinus massoniana	planted	25	2.54974	Zhang et al., 2011
1084	113.35	33.38	905.578	13.7964	693.788	Cunninghamia lanceolata	planted	10	4.878	Xie et al., 2014
1085	113.35	33.38	905.578	13.7964	693.788	Cunninghamia lanceolata	planted	20	9.00884	Xie et al., 2014
1086	113.35	33.38	905.578	13.7964	693.788	Cunninghamia lanceolata	planted	30	11.1056	Xie et al., 2014
1087	113.35	33.38	905.578	13.7964	693.788	Cunninghamia lanceolata	planted	10	5.31814	Xie et al., 2014
1088	113.35	33.38	905.578	13.7964	693.788	Cunninghamia lanceolata	planted	20	10.0127	Xie et al., 2014
1089	113.37	23.18	905.578	13.7964	693.788	Cunninghamia lanceolata	planted	30	12.4176	Xie et al., 2014
1090	113.37	23.18	354.668	21.6575	1515.56	Eucalyptus	planted	5	3.1574	Zhang et al., 2012
1091	113.42	23.67	354.668	21.6575	1515.56	Eucalyptus	planted	25	11.1337	Zhang et al., 2012
1092	113.44	22.33	408.793	20.1507	1566.1	Acacia mangium	planted	9	11.2124	Zhang et al., 2012
1093	113.452	22.1793	302.967	21.5381	1613.76	Pinus massoniana	planted	8	20.0603	Zhang et al., 2011
1094	113.47	23.3	347.812	21.2903	1655.54	Pinus massoniana	planted	8	5.9052	Zhang et al., 2011
1095	113.52	22.65	339.281	21.3433	1533.01	Eucalyptus	planted	9	8.02071	Zhang et al., 2012
1096	113.52	22.65	311.573	21.6839	1569.51	Acacia mangium	planted	30	7.6284	Zhu et al., 2011
1097	113.52	22.65	311.573	21.6839	1569.51	Pinus massoniana	planted	25	6.8328	Zhu et al., 2011
1098	113.58	22.52	311.573	21.6839	1569.51	Acacia mangium	planted	6	10.1167	Zhu et al., 2011
1099	113.59	37.33	309.5	21.5885	1592.72	Castanopsis hystrix	planted	12	6.10323	Zhang et al., 2011
1100	113.6	38.98	1686.7	9.19658	497.269	Pinus tabuliformis	natural	40	7.58	Chi et al., 2014
1101	113.6	38.98	1678.19	5.50692	456.365	Larix gmelinii	planted	32	12.6005	Luo et al., 2009
1102	113.6	38.98	1678.19	5.50692	456.365	Larix gmelinii	planted	8	1.79182	Luo et al., 2009
1103	113.6	38.98	1678.19	5.50692	456.365	Larix gmelinii	planted	12	1.73401	Luo et al., 2009
1104	113.6	38.98	1678.19	5.50692	456.365	Larix gmelinii	planted	18	6.64706	Luo et al., 2009
1105	113.6	38.98	1678.19	5.50692	456.365	Larix gmelinii	planted	22	7.80307	Luo et al., 2009
1106	113.6	38.98	1678.19	5.50692	456.365	Larix gmelinii	planted	28	8.38107	Luo et al., 2009
1107	113.6	38.98	1678.19	5.50692	456.365	Larix gmelinii	planted	9	0.404603	Luo et al., 2009
1108	113.6	38.98	1678.19	5.50692	456.365	Larix gmelinii	planted	14	3.75703	Luo et al., 2009
1109	113.6	38.98	1678.19	5.50692	456.365	Larix gmelinii	planted	16	4.50844	Luo et al., 2009
1110	113.6	38.98	1678.19	5.50692	456.365	Larix gmelinii	planted	20	3.98823	Luo et al., 2009
1111	113.6	38.98	1678.19	5.50692	456.365	Larix gmelinii	planted	17	7.385	Luo et al., 2009
1112	113.7	26.12	1678.19	5.50692	456.365	Larix gmelinii	planted	19	7.81	Luo et al., 2009
1113	113.72	28.3	615.555	15.2875	1380.28	phoebe	natural	25	16.885	Shao et al., 2014
1114	113.73	28.32	485.491	16.2558	1304.43	Cunninghamia lanceolata	planted	6	0.796812	Cao and Li, 2014
1115	113.75	22.85	513.164	15.7951	1329.05	Cunninghamia lanceolata	planted	13	6.80446	Cao and Li, 2014
1116	113.75	36.42	1589.39	11.5781	485.648	Pinus tabuliformis	natural	20	7.73667	Liu et al., 2013
1117	113.75	36.42	1589.39	11.5781	485.648	Betula platyphylla	natural	60	11.3551	Zhang et al., 2005
1118	113.75	36.42	1589.39	11.5781	485.648	Larix gmelinii	natural	55	12.0293	Zhang et al., 2005
1119	113.75	28.33	513.164	15.7951	1329.05	Cunninghamia lanceolata	planted	60	10.5494	Zhang et al., 2005
1120	113.83	23.68	325.939	21.7884	1560.44	Eucalyptus	planted	20	62.9451	Cao and Li, 2014
1121	113.83	23.68	360.407	19.9521	1574.82	Castanopsis hystrix	natural	25	20.41	Lin et al., 2014
1122	113.83	23.68	360.407	19.9521	1574.82	Castanopsis hystrix	natural	27	13.665	Lin et al., 2014
1123	113.84	24.68	360.407	19.9521	1574.82	Castanopsis hystrix	natural	9	3.59	Lin et al., 2014
1124	113.84	24.68	574.039	17.8881	1463.53	Castanopsis hystrix	natural	60	20.7635	Li et al., 2012
1125	114.05	31.82	574.039	17.8881	1463.53	Castanopsis hystrix	natural	20	6.92164	Li et al., 2012
1126	114.05	31.82	682.361	14.1193	945.898	Quercus variabilis, Quercus acutissima	natural	55	33.1644	Zhang et al., 2013
1127	114.05	31.82	682.361	14.1193	945.898	Pinus massoniana	natural	55	27.4219	Zhang et al., 2013
1128	114.05	31.82	682.361	14.1193	945.898	Quercus variabilis, Quercus acutissima	natural	50	41.7055	Zhang et al., 2013
1129	114.05	31.82	682.361	14.1193	945.898	Pinus massoniana	natural	50	35.8963	Zhang et al., 2013
1130	114.05	31.82	682.361	14.1193	945.898	Quercus variabilis, Quercus acutissima	natural	50	29.5951	Zhang et al., 2013
1131	114.05	40.72	682.361	14.1193	945.898	Pinus massoniana	natural	50	30.8869	Zhang et al., 2013
1132	114.05	40.72	1730.55	4.88112	343.612	Populus × xiaohei	planted	8	4.89482	Liu et al., 2014
1133	114.08	26.05	1730.55	4.88112	343.612	Phoebe zhennan	planted	8	3.64548	Liu et al., 2014
1134	114.08	26.05	593.455	16.8728	1330.65	phoebe	planted	100	42.097	Tian, 2011
1135	114.09	33.43	593.455	16.8728	1330.65	phoebe	natural	29	7.57214	Tian, 2011
1136	114.12	26.54	857.875	14.4905	697.675	Populus	planted	7	9.83	Yang, 2011
1137	114.17	26.57	530.211	17.0716	1291.18	Castanopsis hystrix	natural	25	10.866	Chen et al., 2009
1138	114.17	26.57	530.211	17.0716	1291.18	Castanopsis hystrix	natural	104	29.94	Lin, 2010
1139	114.17	26.57	530.211	17.0716	1291.18	Quercus	natural	15	2.27554	Lin, 2010
1140	114.17	26.57	530.211	17.0716	1291.18	Cunninghamia lanceolata	planted	28	22.2247	Lin, 2010
1141	114.4	27.44	530.211	17.0716	1291.18	Castanopsis hystrix	planted	97	36.5813	Lin, 2010
1142	114.4	26.47	537.828	17.7895	1266.75	phoebe	planted	7	15.0332	Tian et al., 2014
1143	114.4	26.47	537.828	17.7895	1266.75	phoebe	natural	30	30.3235	Tian et al., 2014
1144	114.4	27.44	481.062	16.656	1342.73	Cunninghamia lanceolata	planted	100	3.42166	Zhang, et al., 2014
1145	114.4	27.44	481.062	16.656	1342.73	Cunninghamia lanceolata	planted	16	23.8157	Yu et al., 2014
1146	114.4	27.44	481.062	16.656	1342.73	Cunninghamia lanceolata	planted	23	12.2941	Yu et al., 2014
1147	114.4	31.81	481.062	16.656	1342.73	Cunninghamia lanceolata	planted	29	14.6694	Yu et al., 2014
1148	114.4	31.81	672.881	14.268	966.794	Pinus massoniana	planted	38	18.8	Li, 2010
1149	114.4	31.81	672.881	14.268	966.794	Quercus	natural	35	8.35	Han et al., 2010
1150	114.4	31.81	672.881	14.268	966.794	Platycarya strobilacea, Celtis tetrandra	natural	38	9.2	Han et al., 2010
1151	114.4	31.81	672.881	14.268	966.794	Pistacia chinensis Bunge+Quercus acutissima Carruth	natural	38	12.75	Han et al., 2010
1152	114.4	31.81	672.881	14.268	966.794	Pinus massoniana, Quercus acutissima	natural	35	13.6	Han et al., 2010
1153	114.4	31.81	672.881	14.268	966.794	Pinus massoniana	natural	38	8.4	Zheng, 2012
1154	114.4	31.81	672.881	14.268	966.794	Pinus massoniana	natural	38	8.95	Zheng, 2012
1155	114.42	24.83	672.881	14.268	966.794	Pinus massoniana	natural	38	12.8	Zheng, 2012
1156	114.42	24.83	548.861	18.039	1450.05	Cunninghamia lanceolata	planted	5	0.792707	Zhanga et al., 2004
1157	114.5	27.77	548.861	18.039	1450.05	Cunninghamia lanceolata	planted	15	4.643	Zhanga et al., 2004
1158	114.57	25.33	439.567	15.8291	1385.09	Castanopsis hystrix	natural	150	40.7126	Chen et al., 2009
1159	114.57	27.1	547.257	18.2807	1349.16	Cunninghamia lanceolata	planted	30	7.27188	Zhanga et al., 2004
1160	114.58	40.58	568.667	16.9307	1327.83	phoebe	planted	50	39.1125	Tian et al., 2014
1161	114.58	40.58	1648.03	4.76005	380.519	Populus × xiaohei	planted	32	7.00292	Jiang et al., 2014
1162	114.58	40.58	1648.03	4.76005	380.519	Populus × xiaohei	planted	34	5.82307	Jiang et al., 2014
1163	114.6	27.67	1648.03	4.76005	380.519	Picea asperata	planted	34	4.0427	Jiang et al., 2014
1164	114.62	27.67	472.185	16.8628	1351.46	Cunninghamia lanceolata	planted	19	17.5782	Pan et al., 2013
1165	114.62	27.67	472.185	16.8628	1351.46	Castanopsis hystrix	planted	45	20.05	Wang et al., 2011
1166	114.63	27.67	472.185	16.8628	1351.46	Castanopsis hystrix	natural	45	19.65	Wang et al., 2011
1167	114.63	27.67	472.185	16.8628	1351.46	Cunninghamia lanceolata	planted	7	3.6	Wei, 2007
1168	114.63	27.67	472.185	16.8628	1351.46	Cunninghamia lanceolata	planted	15	2.7	Wei, 2007
1169	114.63	27.67	472.185	16.8628	1351.46	Cunninghamia lanceolata	planted	23	3.6	Wei, 2007
1170	114.63	27.67	472.185	16.8628	1351.46	Cunninghamia lanceolata	planted	30	2	Wei, 2007
1171	114.63	27.67	472.185	16.8628	1351.46	Cunninghamia lanceolata	planted	40	2.8	Wei, 2007
1172	114.63	27.67	472.185	16.8628	1351.46	Cunninghamia lanceolata	planted	7	2.65314	Zhanga et al., 2004
1173	114.63	27.67	472.185	16.8628	1351.46	Cunninghamia lanceolata	planted	6	2.5085	Zhu et al., 2011
1174	114.63	27.67	472.185	16.8628	1351.46	Cunninghamia lanceolata	planted	5	5.0735	Fang, 2012
1175	114.63	27.67	472.185	16.8628	1351.46	Cunninghamia lanceolata	planted	6	8.18	Jin, 2012
1176	114.63	27.67	472.185	16.8628	1351.46	Cunninghamia lanceolata	planted	5	1.355	Jin, 2012
1177	114.63	27.67	472.185	16.8628	1351.46	Cunninghamia lanceolata	planted	6	6.66	Jin, 2012
1178	114.63	27.67	472.185	16.8628	1351.46	Cunninghamia lanceolata	planted	6	4.14	Jin, 2012
1179	114.63	27.67	472.185	16.8628	1351.46	Cunninghamia lanceolata	planted	12	5.98	Jin, 2012
1180	114.63	27.67	472.185	16.8628	1351.46	Cunninghamia lanceolata	planted	12	17.595	Mo et al., 2012
1181	114.63	27.67	472.185	16.8628	1351.46	Cunninghamia lanceolata	planted	12	8.565	Mo et al., 2012
1182	114.63	27.67	472.185	16.8628	1351.46	Cunninghamia lanceolata	planted	12	11.05	Mo et al., 2012
1183	114.63	27.67	472.185	16.8628	1351.46	Cunninghamia lanceolata	planted	12	6.035	Yang, 2012
1184	114.63	27.67	472.185	16.8628	1351.46	Cunninghamia lanceolata	planted	12	3.55	Yang, 2012
1185	114.63	27.67	472.185	16.8628	1351.46	Cunninghamia lanceolata	planted	14	13.6	Yang, 2012
1186	114.83	27.65	472.185	16.8628	1351.46	Cunninghamia lanceolata	planted	14	18.095	Cao, 2013
1187	114.88	38.86	482.434	17.3353	1336.77	Castanopsis hystrix	planted	15	7.96717	Du, 2010
1188	114.88	38.86	1531.09	12.2405	407.77	Coniferous forest	planted	20	17.85	Liu et al., 2013
1189	114.88	38.86	1531.09	12.2405	407.77	Pinus sylvestris var. mongolica	planted	10	4.1	Liu et al., 2013
1190	114.89	40.83	1581.7	3.89941	384.91	Populus × xiaohei	planted	32	6.87873	Wang, 2013
1191	114.89	40.83	1581.7	3.89941	384.91	Populus × xiaohei	planted	34	4.99491	Wang, 2013
1192	114.97	31.18	1581.7	3.89941	384.91	Populus	planted	34	3.88414	Wang, 2013
1193	114.97	31.18	661.65	14.573	1103.86	pinus elliottii	planted	20	4.265	Yang, 2013
1194	115.07	26.73	661.65	14.573	1103.86	pinus elliottii	planted	10	2.32	Yang, 2013
1195	115.07	26.73	568.305	16.8273	1364.56	Pinus massoniana	planted	20	6.32468	Ma et al., 2014
1196	115.07	27.75	568.305	16.8273	1364.56	pinus elliottii	planted	20	8.58485	Ma et al., 2014
1197	115.08	27.04	495.878	17.7706	1341.37	pinus elliottii	planted	21	9.05	Zhan, 2011
1198	115.08	27.04	555.168	16.94	1356.16	Cunninghamia lanceolata	planted	8	2.64505	Zhanga et al., 2004
1199	115.08	27.04	555.168	16.94	1356.16	Cunninghamia lanceolata	planted	7	5.1	Cao, 2013
1200	115.09	35.29	555.168	16.94	1356.16	Cunninghamia lanceolata	planted	7	5.575	Hu, 2012
1201	115.09	27.1	964.678	13.7044	519.344	Populus	planted	9	6.4704	Liu et al., 2013
1202	115.12	26.78	950.42	13.7599	529.26	Populus	planted	8	5.36907	Liu, 2013
1203	115.1	35.17	950.42	13.7599	529.26	Populus	planted	9	6.39212	Liu, 2013
1204	115.13	26.8	568.305	16.8273	1364.56	Pinus massoniana	planted	21	10.5164	Chen et al., 2012
1205	115.14	35.16	568.305	16.8273	1364.56	Pinus massoniana	planted	21	11.2676	Chen et al., 2012
1206	115.14	34.66	864.123	13.8488	565.66	Populus	planted	5	1.25	Li, 2008
1207	115.14	34.66	864.123	13.8488	565.66	Populus	planted	5	1.28	Li, 2008
1208	115.14	34.66	864.123	13.8488	565.66	Populus	planted	9	8.05	Li, 2008
1209	115.14	34.66	864.123	13.8488	565.66	Populus	planted	11	4.23	Li, 2008
1210	115.14	34.66	864.123	13.8488	565.66	Populus	planted	13	8.33	Li, 2008
1211	115.14	34.66	864.123	13.8488	565.66	Populus	natural	17	10.55	Li, 2008
1212	115.14	34.66	864.123	13.8488	565.66	Picea asperata	natural	100	10.4988	Bao, 2009
1213	115.14	34.66	864.123	13.8488	565.66	Picea asperata	natural	130	14.8439	Bao, 2009
1214	115.14	34.66	864.123	13.8488	565.66	Picea asperata	natural	130	2.86	Bao, 2010
1215	115.14	34.66	864.123	13.8488	565.66	Picea asperata	natural	80	5.68554	Bao, 2009
1216	115.14	34.66	864.123	13.8488	565.66	Picea asperata	planted	120	11.349	Bao, 2009
1217	115.14	34.66	864.123	13.8488	565.66	Picea asperata	natural	40	0.574518	Bao, 2009
1218	115.14	27.22	506.054	17.6127	1338.5	Picea asperata	planted	110	111.879	Bao, 2009
1219	115.14	27.22	506.054	17.6127	1338.5	Cunninghamia lanceolata	planted	12	4.48122	Zhanga et al., 2004
1220	115.14	34.66	864.123	13.8488	565.66	Cunninghamia lanceolata	natural	50	6.335	Bao, 2009
1221	115.14	27.22	506.054	17.6127	1338.5	pinus elliottii	planted	12	5.92	Tian et al., 2011
1222	115.15	26.82	950.42	13.7599	529.26	pinus elliottii	planted	12	8.66	Hu, 2012
1223	115.14	34.66	864.123	13.8488	565.66	Populus	natural	17	5.36907	Li, 2008
1224	115.2	34.52	568.305	16.8273	1364.56	Pinus massoniana	planted	21	17.277	Chen et al., 2012
1225	115.2	34.52	822.508	13.8832	582.968	Populus	planted	5	1.28	Li et al., 2010
1226	115.2	34.52	822.508	13.8832	582.968	Populus	planted	9	8.05	Li et al., 2010
1227	115.2	34.52	822.508	13.8832	582.968	Populus	planted	11	4.23	Li et al., 2010
1228	115.31	26.76	822.508	13.8832	582.968	Populus	planted	13	8.33	Li et al., 2010
1229	115.31	26.76	558.526	16.3992	1396.18	phoebe	planted	50	20.6591	Tian, 2011
1230	115.35	28.52	558.526	16.3992	1396.18	phoebe	planted	50	26.9082	Tian, 2011
1231	115.35	28.52	519.303	17.2602	1363.28	Manglietia fordiana,Carya cathayensis, Castanopsis fargesii, Maesa japonica	natural	30	18.7417	Hu, 2012
1232	115.35	28.52	519.303	17.2602	1363.28	Manglietia fordiana,Carya cathayensis, Castanopsis fargesii, Maesa japonica	natural	50	28.4342	Hu, 2012
1233	115.35	28.52	519.303	17.2602	1363.28	Michelia alba	natural	70	30.3396	Hu, 2012
1234	115.35	28.52	519.303	17.2602	1363.28	Pinus massoniana	natural	30	6.83264	Hu, 2012
1235	115.35	28.52	519.303	17.2602	1363.28	Pinus massoniana	natural	50	19.657	Hu, 2012
1236	115.35	28.52	519.303	17.2602	1363.28	Pinus massoniana	natural	70	8.99723	Hu, 2012
1237	115.35	28.52	519.303	17.2602	1363.28	Cunninghamia lanceolata	planted	6	2.47673	Hu, 2012
1238	115.35	28.52	519.303	17.2602	1363.28	Cunninghamia lanceolata	planted	10	6.76404	Hu, 2012
1239	115.35	28.52	519.303	17.2602	1363.28	Cunninghamia lanceolata	planted	30	7.46067	Hu, 2012
1240	115.35	28.52	519.303	17.2602	1363.28	Pinus massoniana	planted	8	2.28907	Hu, 2012
1241	115.35	28.52	519.303	17.2602	1363.28	Pinus massoniana	planted	15	3.12448	Hu, 2012
1242	115.43	39.97	519.303	17.2602	1363.28	Pinus massoniana	planted	40	9.39281	Hu, 2012
1243	115.43	35.56	1459.62	6.66265	444.074	Populus	natural	9	6.30604	Liu, 2013
1244	115.5	39.73	1459.62	6.66265	444.074	Populus	planted	8	5.47012	Liu, 2013
1245	115.43	39.97	864.76	13.5823	517.763	Betula platyphylla	planted	40	8.2	Fang et al., 2006
1246	115.43	39.97	864.76	13.5823	517.763	Betula platyphylla	planted	40	7.9	Fang et al., 2006
1247	115.43	39.97	1459.62	6.66265	444.074	Betula platyphylla	natural	40	8.6	Fang et al., 2006
1248	115.43	39.97	1459.62	6.66265	444.074	Quercus liaotungensis	natural	40	9.2	Fang et al., 2006
1249	115.43	39.97	1459.62	6.66265	444.074	Pinus tabuliformis	natural	40	9.1	Fang et al., 2006
1250	115.43	39.97	1459.62	6.66265	444.074	Pinus tabuliformis	natural	40	10.8	Fang et al., 2006
1251	115.43	39.97	1459.62	6.66265	444.074	Betula platyphylla	planted	40	4.1	Fang et al., 2007
1252	115.43	39.97	1459.62	6.66265	444.074	Quercus	planted	40	8.6	Fang et al., 2007
1253	115.43	39.97	1459.62	6.66265	444.074	Pinus tabuliformis	natural	40	8.1	Fang et al., 2007
1254	115.43	39.97	1459.62	6.66265	444.074	Betula platyphylla	natural	40	7.9	Fang et al., 2007
1255	115.43	39.97	1459.62	6.66265	444.074	Quercus	planted	40	9.2	Fang et al., 2007
1256	115.43	35.56	1459.62	6.66265	444.074	Pinus tabuliformis	natural	50	9.6	Fang et al., 2007
1257	115.5	39.73	1436.93	9.01068	435.941	Quercus	natural	35	15.56	Chen, 2007
1258	115.5	39.73	1436.93	9.01068	435.941	Larix gmelinii	natural	30	10.265	Chen, 2007
1259	115.51	35.56	1436.93	9.01068	435.941	Pinus tabuliformis	natural	30	21.62	Chen, 2007
1260	115.53	35.56	850.27	13.5265	524.99	Populus	planted	10	6.30604	Liu et al., 2013
1261	115.56	39.94	850.27	13.5265	524.99	Populus	planted	10	5.47012	Liu et al., 2013
1262	115.56	39.94	1460.7	8.60021	438.766	Larix gmelinii	planted	40	13.0878	Zhou et al., 2012
1263	115.57	35.07	1460.7	8.60021	438.766	Betula platyphylla	natural	35	10.6269	Zhou et al., 2012
1264	115.58	34.25	862.583	13.7152	555.8	Populus	planted	11	8.35711	Liu et al., 2013
1265	115.65	34.78	735.142	14.1411	623.007	Populus	planted	7	4.20683	Liu et al., 2013
1266	115.67	35.14	782.73	13.811	583.774	Populus	planted	15	16.4239	Liu, 2013
1267	115.72	28.79	792.373	13.6217	551.704	Populus	planted	11	8.35711	Liu, 2013
1268	115.74	35.27	576.043	17.253	1358.66	Cunninghamia lanceolata	planted	5	0.744174	Zhanga et al., 2004
1269	115.79	34.7	792.373	13.6217	551.704	Populus	planted	7	4.20683	Liu, 2013
1270	115.85	35.67	734.752	13.8322	591.936	Populus	planted	20	16.4239	Liu et al., 2013
1271	115.87	40.52	829.077	13.3342	532.363	Populus	planted	12	7.94582	Liu, 2013
1272	115.87	40.52	1414.51	7.95816	407.11	Betula platyphylla	natural	5	1.34234	Li, 2014
1273	115.87	40.52	1414.51	7.95816	407.11	Betula platyphylla	natural	5	0.875888	Li, 2014
1274	115.87	40.52	1414.51	7.95816	407.11	Betula platyphylla	natural	8	4.47565	Li, 2014
1275	115.87	40.52	1414.51	7.95816	407.11	Betula platyphylla	natural	11	12.043	Li, 2014
1276	115.87	40.52	1414.51	7.95816	407.11	Betula platyphylla	natural	6	4.69448	Li, 2014
1277	115.87	40.52	1414.51	7.95816	407.11	Betula platyphylla	natural	11	10.1959	Li, 2014
1278	115.87	31.22	1414.51	7.95816	407.11	Pinus taiwanensis	natural	14	8.0779	Li, 2014
1279	115.89	34.93	596.308	12.6959	1216.86	pinus elliottii	natural	38	10.545	Li, 2010
1280	115.91	34.94	732.07	13.6921	581.421	Populus	planted	11	7.86386	Liu et al., 2013
1281	115.92	40.28	732.07	13.6921	581.421	Populus	planted	13	8.55208	Liu et al., 2013
1282	115.92	40.28	1419.97	9.47036	418.611	Platycladus orientalis	planted	50	12.41	Zhang, 2011
1283	115.92	40.28	1419.97	9.47036	418.611	Robinia pseudoacacia	planted	30	11.6	Zhang, 2011
1284	115.92	40.28	1419.97	9.47036	418.611	Larix principis-rupprechtii	planted	30	6.62	Zhang, 2011
1285	115.92	40.28	1419.97	9.47036	418.611	Larix gmelinii	planted	30	5.467	Zhang, 2011
1286	115.92	40.28	1419.97	9.47036	418.611	Populus	planted	30	50.04	Zhang, 2011
1287	115.92	40.28	1419.97	9.47036	418.611	Quercus	planted	30	15.5689	Zhang, 2011
1288	115.92	40.28	1419.97	9.47036	418.611	Populus	planted	30	15.38	Zhang, 2011
1289	115.92	40.28	1419.97	9.47036	418.611	Pinus tabuliformis	planted	30	15.86	Zhang, 2011
1290	115.92	40.28	1419.97	9.47036	418.611	Pinus tabuliformis	planted	30	13.83	Zhang, 2011
1291	115.92	40.28	1419.97	9.47036	418.611	Pinus tabuliformis	planted	30	6.33	Liu, 2012
1292	115.92	40.28	1419.97	9.47036	418.611	Pinus tabuliformis	planted	37	5.995	Liu, 2012
1293	115.92	40.28	1419.97	9.47036	418.611	Pinus tabuliformis	planted	37	7.76	Liu, 2012
1294	115.96	35.58	1419.97	9.47036	418.611	Pinus tabuliformis	planted	37	4.95	Liu, 2012
1295	116	35.09	778.821	13.5246	547.722	Populus	planted	12	7.94582	Liu et al., 2013
1296	116.07	34.74	695.078	13.5322	582.475	Populus	planted	12	8.55208	Liu, 2013
1297	116.11	34.78	689.83	13.8536	600.144	Populus	planted	10	7.53196	Liu, 2013
1298	116.12	25.28	707.838	13.8502	607.973	Populus	planted	9	5.80619	Liu et al., 2013
1299	116.15	35.25	535.817	18.2898	1389.02	Cunninghamia lanceolata	planted	7	3.09803	Zhanga et al., 2004
1300	116.15	35.04	677.006	13.4721	593.192	Populus	planted	12	7.86386	Liu et al., 2013
1301	116.17	36.83	710.919	13.4131	581.772	Populus	planted	12	8.09298	Liu, 2013
1302	116.17	36.83	991.514	13.4806	501.138	Populus	planted	5	2.3515	Si, 2012
1303	116.17	36.83	991.514	13.4806	501.138	Populus	planted	5	1.43132	Si, 2012
1304	116.18	35.28	991.514	13.4806	501.138	Populus	planted	5	1.22695	Si, 2012
1305	116.21	40.01	710.919	13.4131	581.772	Populus	planted	10	8.09298	Liu, 2013
1306	116.23	34.57	1369.75	11.9152	443.645	Populus	planted	40	9.3855	Wang, 2006
1307	116.25	39.53	713.102	14.0062	618.426	Populus	planted	9	5.80619	Liu, 2013
1308	116.25	39.53	1272.25	12.056	447.422	Populus	planted	15	26.59	Liu, 2009
1309	116.25	39.53	1272.25	12.056	447.422	Populus	planted	8	1.88	Zha, 2007
1310	116.25	39.53	1272.25	12.056	447.422	Populus	planted	8	3.08	Zha, 2007
1311	116.38	26.14	1272.25	12.056	447.422	Populus	planted	9	3.71	Zha, 2007
1312	116.39	25.68	445.439	16.989	1452.75	Pinus massoniana	natural	5	4.971	Hong, 2009
1313	116.39	25.68	530.69	17.473	1429.8	Pinus massoniana	natural	10	5.87248	Dou et al., 2013
1314	116.39	25.68	530.69	17.473	1429.8	Pinus massoniana	natural	18	7.61074	Dou et al., 2013
1315	116.39	25.68	530.69	17.473	1429.8	Pinus massoniana	natural	25	7.56376	Dou et al., 2013
1316	116.47	39.63	530.69	17.473	1429.8	Pinus massoniana	natural	30	9.34899	Dou et al., 2013
1317	116.47	39.63	1158.38	11.9699	461.829	Populus	planted	9	16.6896	Si, 2012
1318	116.47	39.63	1158.38	11.9699	461.829	Populus	planted	26	12.2047	Si, 2012
1319	116.48	34.77	1158.38	11.9699	461.829	Populus	planted	9	2.2429	Si, 2012
1320	116.5	40.65	675.162	13.9383	623.691	Populus	planted	10	7.53196	Liu et al., 2013
1321	116.5	40.65	1315.17	9.10663	439.941	Pinus tabuliformis	planted	25	3.134	Cao, 2011
1322	116.5	40.65	1315.17	9.10663	439.941	Pinus tabuliformis	planted	65	12.008	Cao, 2011
1323	116.5	40.65	1315.17	9.10663	439.941	Pinus tabuliformis	planted	105	18.763	Cao, 2011
1324	116.5	40.65	1315.17	9.10663	439.941	Platycladus orientalis	planted	12	0.881	Cao, 2011
1325	116.5	40.65	1315.17	9.10663	439.941	Platycladus orientalis	planted	32	2.281	Cao, 2011
1326	116.5	41.14	1315.17	9.10663	439.941	Platycladus orientalis	planted	51	6.191	Cao, 2011
1327	116.51	26.24	1364.21	6.77798	413.049	Pinus tabuliformis	planted	7	2	Shen et al., 2014
1328	116.51	26.24	520.917	17.1131	1451.54	Pinus massoniana	planted	12	6.07	Liu et al., 2013
1329	116.53	41.58	520.917	17.1131	1451.54	Pinus massoniana	planted	12	7.78	Liu et al., 2013
1330	116.53	41.58	1376.33	5.19411	380.839	Pinus tabuliformis	natural	29	4.85593	Bi and Wang, 2011
1331	116.53	41.58	1376.33	5.19411	380.839	Larix gmelinii	natural	29	4.15684	Bi and Wang, 2011
1332	116.53	41.58	1376.33	5.19411	380.839	Quercus mongolica	natural	35	7.42249	Bi and Wang, 2011
1333	116.58	40.73	1376.33	5.19411	380.839	Quercus	natural	35	3.09517	Bi and Wang, 2011
1334	116.58	40.73	1304.53	8.26787	442.872	Platycladus orientalis	planted	30	10.58	Liang, 2013
1335	116.58	40.73	1304.53	8.26787	442.872	Platycladus orientalis	planted	30	11.56	Liang, 2013
1336	116.58	40.73	1304.53	8.26787	442.872	Platycladus orientalis	planted	30	8.88	Liang, 2013
1337	116.62	34.37	1304.53	8.26787	442.872	Platycladus orientalis	planted	30	7.96	Liang, 2013
1338	116.62	34.37	545.822	13.7551	667.597	Populus	planted	9	5.30087	Han et al., 2014
1339	116.62	34.37	545.822	13.7551	667.597	Populus	planted	14	8.652	Han et al., 2014
1340	116.62	34.37	545.822	13.7551	667.597	Populus	planted	10	6.09294	Han et al., 2014
1341	116.65	25.17	545.822	13.7551	667.597	Populus	planted	15	9.50502	Han et al., 2014
1342	116.73	39.8	446.445	18.4758	1388.57	Populus	natural	5	4.409	Hong, 2009
1343	116.73	39.8	1142.63	11.8607	466.388	Populus	planted	5	2.4744	Si, 2012
1344	116.73	39.8	1142.63	11.8607	466.388	Populus	planted	5	3.3275	Si, 2012
1345	116.73	39.8	1142.63	11.8607	466.388	Populus	planted	5	3.1569	Si, 2012
1346	116.73	39.8	1142.63	11.8607	466.388	Populus	planted	5	2.13294	Si, 2012
1347	116.75	38.96	1142.63	11.8607	466.388	Populus	planted	5	2.1332	Si, 2012
1348	116.75	38.96	1312.43	7.49451	405.722	Populus	planted	6	3.48	Li et al., 2014
1349	116.75	41.17	1312.43	7.49451	405.722	Populus	planted	6	5.79175	Li et al., 2014
1350	116.76	41.16	1312.43	7.49451	405.722	Populus	planted	9	1.9	Shen et al., 2014
1351	116.77	40.27	1312.43	7.49451	405.722	Populus	planted	9	1.9	Shen et al., 2014
1352	116.77	40.27	1210.51	10.2863	472.495	Populus	planted	6	7.2	Si, 2012
1353	116.83	42.2	1210.51	10.2863	472.495	Populus	planted	6	3.79	Si, 2012
1354	116.86	39.61	1317.02	2.31503	373.01	Populus	planted	6	3.28942	Jiang et al., 2014
1355	116.86	39.61	1101.51	11.9316	471.937	Populus	planted	21	9.01	Li et al., 2014
1356	116.9	31.46	1101.51	11.9316	471.937	Populus	planted	21	4.47423	Li et al., 2014
1357	116.91	39.58	549.755	15.6215	1032.09	Castanopsis hystrix	planted	30	17.7435	Chen et al., 2009
1358	116.91	39.58	1075.5	11.9119	477.285	Quercus	planted	10	3.72	Liu et al., 2013
1359	116.91	39.58	1075.5	11.9119	477.285	Pinus tabuliformis	planted	10	6.12	Liu et al., 2013
1360	116.93	40.72	1233.69	8.4578	457.824	Pinus tabuliformis	planted	20	7.24	Yu et al., 2012
1361	116.93	40.72	1233.69	8.4578	457.824	Quercus	natural	20	2.76	Yu et al., 2012
1362	116.93	40.72	1233.69	8.4578	457.824	Platycladus orientalis	natural	20	3.24	Yu et al., 2012
1363	116.93	40.72	1233.69	8.4578	457.824	Platycladus orientalis	planted	20	2.51	Yu et al., 2012
1364	116.93	40.72	1233.69	8.4578	457.824	Larix gmelinii	planted	20	6.59	Yu et al., 2012
1365	116.93	40.72	1233.69	8.4578	457.824	Populus	planted	12	4.55	Yu et al., 2012
1366	116.93	40.72	1233.69	8.4578	457.824	Populus	natural	20	2.83	Yu et al., 2012
1367	116.93	40.72	1233.69	8.4578	457.824	Robinia pseudoacacia	planted	20	8.28	Yu et al., 2012
1368	116.95	42.32	1233.69	8.4578	457.824	Quercus	natural	20	4.6	Yu et al., 2012
1369	116.95	42.32	1341.47	2.83044	361.178	Larix principis-rupprechtii	planted	18	10.3178	Zhang, 2012
1370	116.95	42.32	1341.47	2.83044	361.178	Larix principis-rupprechtii	planted	22	12.0943	Zhang, 2012
1371	117.15	41.84	1341.47	2.83044	361.178	Larix principis-rupprechtii	planted	38	24.2836	Zhang, 2012
1372	117.15	41.84	1276.65	2.31946	422.267	Larix principis-rupprechtii	planted	9	1.74	Zhang, 2011
1373	117.15	41.84	1276.65	2.31946	422.267	Larix principis-rupprechtii	planted	13	4.03	Zhang, 2011
1374	117.15	41.84	1276.65	2.31946	422.267	Larix principis-rupprechtii	planted	33	7.38	Zhang, 2011
1375	117.15	41.84	1276.65	2.31946	422.267	Larix principis-rupprechtii	planted	43	14.035	Zhang, 2011
1376	117.15	41.84	1276.65	2.31946	422.267	Larix principis-rupprechtii	planted	9	1.17585	Cheng, 2013
1377	117.15	41.84	1276.65	2.31946	422.267	Larix principis-rupprechtii	planted	13	1.73821	Cheng, 2013
1378	117.15	41.84	1276.65	2.31946	422.267	Larix gmelinii	planted	30	2.1472	Cheng, 2013
1379	117.15	41.84	1276.65	2.31946	422.267	Larix gmelinii	planted	12	4.21772	Cheng, 2013
1380	117.18	40.51	1276.65	2.31946	422.267	Larix gmelinii	planted	32	2.91406	Cheng, 2013
1381	117.18	40.51	1171.45	7.71938	490.943	Robinia pseudoacacia	planted	9	1.874	Li et al., 2013
1382	117.18	40.51	1171.45	7.71938	490.943	Robinia pseudoacacia	planted	13	2.275	Ma, 2013
1383	117.2	25.97	1171.45	7.71938	490.943	Robinia pseudoacacia	planted	13	2.931	Ma, 2013
1384	117.2	25.97	582.721	17.6994	1406.63	Picea jezoensis-Abies nephrolepis	planted	6	3.28	Pang, 2009
1385	117.2	25.97	582.721	17.6994	1406.63	Michelia alba	planted	6	3.735	Qi, 2011
1386	117.2	42.4	582.721	17.6994	1406.63	Michelia alba	planted	6	5.265	Qi, 2011
1387	117.25	42.32	1367.06	3.15108	364.876	Picea asperata	natural	55	5.805	Hu, 2012
1388	117.25	42.32	1340.39	3.41242	366.643	Larix gmelinii	planted	26	9.65268	Luo et al., 2009
1389	117.25	42.32	1340.39	3.41242	366.643	Larix gmelinii	planted	30	8.14987	Luo et al., 2009
1390	117.25	42.32	1340.39	3.41242	366.643	Larix gmelinii	planted	8	0.809207	Luo et al., 2009
1391	117.25	42.32	1340.39	3.41242	366.643	Pinus syluestriformis	planted	13	3.58363	Luo et al., 2009
1392	117.25	42.32	1340.39	3.41242	366.643	Pinus syluestriformis	planted	18	3.64143	Luo et al., 2009
1393	117.3	42.5	1340.39	3.41242	366.643	Pinus syluestriformis	planted	26	7.805	Luo et al., 2009
1394	117.3	42.5	1336.57	2.94863	365.352	Larix gmelinii	natural	15	11.3268	Wang et al., 2013
1395	117.3	42.5	1336.57	2.94863	365.352	Larix gmelinii	natural	25	74.9932	Wang et al., 2013
1396	117.3	24.23	1336.57	2.94863	365.352	Larix gmelinii	natural	35	48.2	Wang et al., 2013
1397	117.3	24.23	512.697	20.35	1218.96	Eucalyptus	planted	5	0.083432	Yan et al., 2014
1398	117.3	24.23	512.697	20.35	1218.96	Eucalyptus	planted	5	1.53787	Yan et al., 2014
1399	117.31	27.15	512.697	20.35	1218.96	Eucalyptus	planted	9	6.9716	Yan et al., 2014
1400	117.31	27.15	505.902	16.2539	1528.04	Pinus massoniana	planted	5	0.71	Gong et al., 2008
1401	117.31	27.15	505.902	16.2539	1528.04	Pinus massoniana	planted	5	0.52	Gong et al., 2008
1402	117.31	26.33	505.902	16.2539	1528.04	Pinus massoniana	planted	5	0.41	Wu, 2009
1403	117.35	25.97	559.835	17.4271	1425.77	Michelia alba	planted	15	32.595	Xiao et al., 2010
1404	117.35	25.97	545.147	17.3414	1408.04	phoebe	planted	28	10.695	Dong, 2012
1405	117.4	31.33	545.147	17.3414	1408.04	Cunninghamia lanceolata	planted	28	13.435	Hu, 2012
1406	117.4	31.33	470.644	15.1219	1043.75	Populus	planted	10	22.5479	Hao et al., 2012
1407	117.4	31.33	470.644	15.1219	1043.75	Populus	planted	10	16.7781	Hao et al., 2012
1408	117.4	31.33	470.644	15.1219	1043.75	Populus	planted	10	19.051	Hao et al., 2012
1409	117.4	24.36	470.644	15.1219	1043.75	Populus	planted	10	15.1237	Hao et al., 2012
1410	117.4	24.36	524.13	20.5657	1213.89	Acacia mangium	planted	7	4.19	Zhang, 2008
1411	117.4	24.36	524.13	20.5657	1213.89	Acacia mangium	planted	7	6.61	Chen, 2009
1412	117.41	23.67	524.13	20.5657	1213.89	Acacia mangium	planted	7	3.47	Chen, 2009
1413	117.41	23.67	464.429	20.9599	1141.9	pinus elliottii	planted	10	25.81	Liu, 2011
1414	117.41	23.67	464.429	20.9599	1141.9	Acacia mangium	planted	10	9.57	Zhang, 2008
1415	117.41	23.67	464.429	20.9599	1141.9	Casuarina equisetifolia	planted	10	11.085	Hong, 2009
1416	117.41	23.67	464.429	20.9599	1141.9	Casuarina equisetifolia	planted	10	11.665	Zhao et al., 2009
1417	117.41	23.67	464.429	20.9599	1141.9	Pinus taiwanensis	planted	15	16.6	Hu, 2012
1418	117.43	26.19	464.429	20.9599	1141.9	Pinus taiwanensis	planted	10	12.363	Hu, 2012
1419	117.43	25.3	494.31	18.8627	1314.71	Cunninghamia lanceolata	planted	11	6.69	Dong, 2012
1420	117.43	25.3	494.31	18.8627	1314.71	Cunninghamia lanceolata	planted	11	8.085	Kang, 2012
1421	117.43	25.3	540.699	17.4982	1406.21	Cunninghamia lanceolata	natural	11	9.625	Kang, 2012
1422	117.43	25.3	540.699	17.4982	1406.21	Cunninghamia lanceolata	planted	11	11.515	Kang, 2012
1423	117.44	39.32	540.699	17.4982	1406.21	Cunninghamia lanceolata	planted	11	11.97	Kang, 2012
1424	117.43	26.19	494.31	18.8627	1314.71	Castanopsis hystrix	planted	150	45	Y ang et al., 2005
1425	117.43	26.19	494.31	18.8627	1314.71	Castanopsis hystrix	planted	34	35.57	Y ang et al., 2005
1426	117.43	25.3	494.31	18.8627	1314.71	Cunninghamia lanceolata	planted	34	10.6	Y ang et al., 2005
1427	117.44	39.32	898.323	12.1123	489.485	Populus	planted	13	4.52	Li et al., 2014
1428	117.46	26.26	898.323	12.1123	489.485	Populus	planted	13	12.5351	Li et al., 2014
1429	117.47	26.18	585.167	17.6619	1411.95	Cunninghamia lanceolata	planted	10	14.59	Hu, 2012
1430	117.47	26.18	540.699	17.4982	1406.21	Castanopsis hystrix	natural	200	46.4141	Wu et al., 2014
1431	117.49	27.35	540.699	17.4982	1406.21	Castanopsis hystrix	planted	60	19.253	Wu et al., 2014
1432	117.49	27.35	532.094	16.2408	1541.3	Cunninghamia lanceolata	planted	30	19.3809	Zhanga et al., 2004
1433	117.49	27.35	532.094	16.2408	1541.3	Pinus massoniana	planted	5	0.975	Wu, 2009
1434	117.49	27.35	532.094	16.2408	1541.3	Pinus massoniana	planted	5	1.135	Wu, 2009
1435	117.49	27.53	532.094	16.2408	1541.3	Pinus massoniana	planted	5	0.425	Wu, 2009
1436	117.49	27.35	574.046	15.8341	1579.03	Larix principis-rupprechtii	planted	9	5.87	Bi and Wang, 2011
1437	117.49	26.38	532.094	16.2408	1541.3	Larix principis-rupprechtii	planted	5	1.876	Liu, 2011
1438	117.51	42.21	585.167	17.6619	1411.95	Cunninghamia lanceolata	planted	20	15.235	Hu, 2012
1439	117.51	42.21	1293.41	4.00198	377.165	Larix gmelinii	natural	8	2.7	Shen et al., 2014
1440	117.52	34.33	1293.41	4.00198	377.165	Larix gmelinii	natural	8	2	Shen et al., 2015
1441	117.52	34.33	477.141	13.8628	705.807	Platycladus orientalis	natural	30	7.28874	Li et al., 2012
1442	117.52	34.33	477.141	13.8628	705.807	Platycladus orientalis	planted	30	6.13103	Li et al., 2012
1443	117.52	40.55	477.141	13.8628	705.807	Platycladus orientalis	planted	30	5.56163	Li et al., 2012
1444	117.53	24.98	1049.72	6.64233	520.32	Quercus	natural	50	14.89	Ma, 2013
1445	117.54	26.16	512.991	19.7369	1274.14	Populus	natural	60	17.91	Chen et al., 2009
1446	117.54	26.16	468.395	17.5225	1394.13	Cunninghamia lanceolata	planted	8	3.20319	Zhanga et al., 2004
1447	117.54	26.16	468.395	17.5225	1394.13	Cunninghamia lanceolata	planted	10	4.41651	Zhanga et al., 2004
1448	117.54	26.16	468.395	17.5225	1394.13	Cunninghamia lanceolata	planted	15	6.34166	Zhanga et al., 2004
1449	117.54	26.16	468.395	17.5225	1394.13	Cunninghamia lanceolata	planted	15	7.45792	Zhanga et al., 2004
1450	117.54	26.16	468.395	17.5225	1394.13	Cunninghamia lanceolata	planted	20	14.835	Zhanga et al., 2004
1451	117.54	26.16	468.395	17.5225	1394.13	Cunninghamia lanceolata	planted	27	16.05	Yang et al., 2013
1452	117.54	26.16	468.395	17.5225	1394.13	Cunninghamia lanceolata	planted	26	9.76	Yang et al., 2013
1453	117.54	26.16	468.395	17.5225	1394.13	Cunninghamia lanceolata	planted	28	11.785	Yang et al., 2013
1454	117.54	26.16	468.395	17.5225	1394.13	Pinus massoniana	planted	41	19.025	Liu et al., 2013
1455	117.54	26.16	468.395	17.5225	1394.13	Pinus massoniana	planted	22	11.63	Liu et al., 2013
1456	117.54	26.16	468.395	17.5225	1394.13	Castanopsis hystrix	planted	26	13.34	Huang et al., 2011
1457	117.54	26.16	468.395	17.5225	1394.13	Michelia alba	planted	28	28.2	Xiao et al., 2010
1458	117.54	26.16	468.395	17.5225	1394.13	Michelia alba	planted	28	27.125	Qi, 2011
1459	117.54	26.16	468.395	17.5225	1394.13	Pinus massoniana	planted	41	18.555	Cai, 2012
1460	117.54	26.16	468.395	17.5225	1394.13	Pinus massoniana	planted	41	18.865	Cai, 2012
1461	117.54	26.16	468.395	17.5225	1394.13	Pinus massoniana	planted	41	18.68	Cai, 2012
1462	117.54	26.16	468.395	17.5225	1394.13	Pinus massoniana	planted	41	17.65	Cai, 2012
1463	117.54	26.16	468.395	17.5225	1394.13	Pinus massoniana	planted	41	21.235	Cai, 2012
1464	117.54	26.16	468.395	17.5225	1394.13	Pinus massoniana	planted	41	20.94	Hu, 2012
1465	117.56	40.2	468.395	17.5225	1394.13	Cunninghamia lanceolata	planted	27	20.765	Hu, 2012
1466	117.56	40.2	1005.02	9.1968	525.912	Quercus mongolica	natural	30	18.6623	Zhang, 2012
1467	117.56	40.2	1005.02	9.1968	525.912	Quercus mongolica	natural	25	16.1552	Zhang, 2012
1468	117.56	40.2	1005.02	9.1968	525.912	Quercus mongolica	natural	25	17.1627	Zhang, 2012
1469	117.56	40.2	1005.02	9.1968	525.912	Quercus mongolica	natural	24	14.5268	Zhang, 2012
1470	117.56	40.2	1005.02	9.1968	525.912	Quercus mongolica	natural	22	13.9176	Zhang, 2012
1471	117.56	40.2	1005.02	9.1968	525.912	Quercus mongolica	natural	20	11.6683	Zhang, 2012
1472	117.56	40.2	1005.02	9.1968	525.912	Quercus mongolica	natural	30	18.7208	Zhang, 2012
1473	117.56	40.2	1005.02	9.1968	525.912	Quercus mongolica	natural	20	10.9185	Zhang, 2012
1474	117.56	40.2	1005.02	9.1968	525.912	Quercus mongolica	natural	30	17.4322	Zhang, 2012
1475	117.56	40.2	1005.02	9.1968	525.912	Quercus mongolica	natural	30	16.3544	Zhang, 2012
1476	117.56	40.2	1005.02	9.1968	525.912	Quercus mongolica	natural	30	17.479	Zhang, 2012
1477	117.56	40.2	1005.02	9.1968	525.912	Quercus mongolica	natural	15	6.47848	Zhang, 2012
1478	117.56	40.2	1005.02	9.1968	525.912	Quercus mongolica	natural	32	19.3652	Zhang, 2012
1479	117.56	40.2	1005.02	9.1968	525.912	Quercus mongolica	natural	30	18.5685	Zhang, 2012
1480	117.56	40.2	1005.02	9.1968	525.912	Quercus mongolica	natural	25	15.136	Zhang, 2012
1481	117.56	40.2	1005.02	9.1968	525.912	Quercus mongolica	natural	30	15.71	Zhang, 2012
1482	117.56	40.2	1005.02	9.1968	525.912	Quercus mongolica	natural	25	13.203	Zhang, 2012
1483	117.56	40.2	1005.02	9.1968	525.912	Quercus mongolica	natural	30	20.3727	Zhang, 2012
1484	117.56	40.2	1005.02	9.1968	525.912	Quercus mongolica	natural	16	9.4307	Zhang, 2012
1485	117.56	40.2	1005.02	9.1968	525.912	Quercus mongolica	natural	30	17.5962	Zhang, 2012
1486	117.56	40.2	1005.02	9.1968	525.912	Quercus mongolica	natural	30	14.6205	Zhang, 2012
1487	117.56	40.2	1005.02	9.1968	525.912	Quercus mongolica	natural	15	5.06095	Zhang, 2012
1488	117.56	40.2	1005.02	9.1968	525.912	Quercus mongolica	natural	18	9.16126	Zhang, 2012
1489	117.56	40.2	1005.02	9.1968	525.912	Quercus mongolica	natural	25	14.6088	Zhang, 2012
1490	117.56	40.2	1005.02	9.1968	525.912	Quercus mongolica	natural	22	12.793	Zhang, 2012
1491	117.56	40.2	1005.02	9.1968	525.912	Quercus mongolica	natural	15	10.0985	Zhang, 2012
1492	117.56	40.2	1005.02	9.1968	525.912	Quercus mongolica	natural	20	11.3286	Zhang, 2012
1493	117.56	40.2	1005.02	9.1968	525.912	Quercus mongolica	natural	30	16.9636	Zhang, 2012
1494	117.56	40.2	1005.02	9.1968	525.912	Quercus mongolica	natural	16	11.5629	Zhang, 2012
1495	117.56	40.2	1005.02	9.1968	525.912	Quercus mongolica	natural	30	16.5887	Zhang, 2012
1496	117.56	40.2	1005.02	9.1968	525.912	Quercus mongolica	natural	30	17.9359	Zhang, 2012
1497	117.56	40.2	1005.02	9.1968	525.912	Quercus mongolica	natural	20	10.2391	Zhang, 2012
1498	117.56	40.2	1005.02	9.1968	525.912	Quercus mongolica	natural	15	7.67343	Zhang, 2012
1499	117.56	40.2	1005.02	9.1968	525.912	Quercus mongolica	natural	12	5.4124	Zhang, 2012
1500	117.56	40.2	1005.02	9.1968	525.912	Quercus mongolica	natural	22	12.2658	Zhang, 2012
1501	117.56	40.2	1005.02	9.1968	525.912	Pinus tabuliformis	natural	15	6.77136	Zhang, 2012
1502	117.56	40.2	1005.02	9.1968	525.912	Pinus tabuliformis	natural	20	12.9804	Zhang, 2012
1503	117.57	41.43	1005.02	9.1968	525.912	Pinus tabuliformis	natural	15	6.50191	Zhang, 2012
1504	117.57	41.43	1139.67	6.5352	435.878	Pinus tabuliformis	planted	30	5.4299	Yang, 2012
1505	117.57	41.43	1139.67	6.5352	435.878	Pinus tabuliformis	planted	40	3.32346	Yang, 2012
1506	117.57	30.92	1139.67	6.5352	435.878	Pinus tabuliformis	planted	50	6.72922	Yang, 2012
1507	117.63	25.63	476.66	15.3511	1162.63	Pinus massoniana	planted	40	13.795	Cai, 2012
1508	117.67	30.32	498.972	17.2791	1369.43	Castanopsis hystrix	natural	11	63.2594	Lin, 2014
1509	117.67	30.32	536.178	14.5741	1383.57	Castanopsis hystrix	natural	18	17.7418	Zhang et al., 2010
1510	117.69	27.07	536.178	14.5741	1383.57	Castanopsis hystrix	natural	60	53.058	Zhang et al., 2010
1511	117.72	26.51	537.296	16.7219	1508.8	Populus	planted	10	2.76	Li, 2008
1512	117.72	27.08	537.296	16.7219	1508.8	Cunninghamia lanceolata	planted	28	17.7692	Li, 2010
1513	117.72	27.08	537.296	16.7219	1508.8	Cunninghamia lanceolata	planted	28	26.2843	Li, 2010
1514	117.72	27.08	537.296	16.7219	1508.8	Cunninghamia lanceolata	planted	28	29.6709	Li, 2010
1515	117.72	27.08	537.296	16.7219	1508.8	Cunninghamia lanceolata	planted	28	19.7414	Li, 2010
1516	117.72	27.08	537.296	16.7219	1508.8	Cunninghamia lanceolata	planted	28	25.1384	Li, 2010
1517	117.72	27.08	537.296	16.7219	1508.8	Cunninghamia lanceolata	planted	28	23.6179	Li, 2010
1518	117.72	27.08	537.296	16.7219	1508.8	Cunninghamia lanceolata	planted	28	23.2931	Li, 2010
1519	117.72	27.08	537.296	16.7219	1508.8	Cunninghamia lanceolata	planted	28	25.6593	Li, 2010
1520	117.72	27.08	537.296	16.7219	1508.8	Cunninghamia lanceolata	planted	28	20.2182	Li, 2010
1521	117.72	27.08	537.296	16.7219	1508.8	Cunninghamia lanceolata	planted	28	24.327	Li, 2010
1522	117.72	27.08	502.355	17.5363	1342.82	Cunninghamia lanceolata	planted	28	30.5995	Li, 2010
1523	117.72	27.08	502.355	17.5363	1342.82	Cunninghamia lanceolata	planted	28	16.4423	Li, 2010
1524	117.72	27.08	519.411	17.9398	1404.29	Cunninghamia lanceolata	planted	28	19.3408	Li, 2010
1525	117.72	27.08	519.411	17.9398	1404.29	Cunninghamia lanceolata	planted	28	23.2814	Li, 2010
1526	117.72	25.68	519.411	17.9398	1404.29	Cunninghamia lanceolata	planted	28	17.6715	Li, 2010
1527	117.72	25.68	519.411	17.9398	1404.29	Pinus massoniana	planted	40	14.15	Liu et al., 2013
1528	117.76	24.77	519.411	17.9398	1404.29	Pinus massoniana	planted	40	15.6	Hu, 2012
1529	117.72	26.51	537.296	16.7219	1508.8	Cunninghamia lanceolata	planted	8	9.601	Huang, 2009
1530	117.72	26.51	537.296	16.7219	1508.8	Cunninghamia lanceolata	planted	8	9.172	Huang, 2009
1531	117.72	26.51	537.296	16.7219	1508.8	Cunninghamia lanceolata	planted	8	9.613	Huang, 2009
1532	117.72	26.51	537.296	16.7219	1508.8	Cunninghamia lanceolata	planted	8	9.154	Huang, 2009
1533	117.72	27.08	537.296	16.7219	1508.8	Cunninghamia lanceolata	planted	12	15.7565	Fang, 2013
1534	117.76	41.85	523.224	20.1532	1202.63	Cunninghamia lanceolata	planted	22	8.22636	Zhanga et al., 2004
1535	117.76	41.85	1227.47	3.85635	422.201	Larix gmelinii	natural	8	2.7	Shen et al., 2014
1536	117.76	24.77	1227.47	3.85635	422.201	Larix gmelinii	natural	8	2.7	Shen et al., 2015
1537	117.76	26.93	523.224	20.1532	1202.63	Cunninghamia lanceolata	planted	8	7.965	Zhao et al., 2009
1538	117.76	26.93	525.055	17.1321	1479.85	Pinus massoniana	planted	7	2.145	Wu, 2009
1539	117.76	26.93	525.055	17.1321	1479.85	Pinus massoniana	planted	20	4.835	Wu, 2009
1540	117.76	26.93	525.055	17.1321	1479.85	Pinus massoniana	planted	30	12.79	Wu, 2009
1541	117.76	26.93	525.055	17.1321	1479.85	phoebe	planted	37	4.42	Dong, 2012
1542	117.76	26.93	525.055	17.1321	1479.85	phoebe	planted	37	10.88	Dong, 2012
1543	117.76	26.93	525.055	17.1321	1479.85	phoebe	planted	37	14.81	Dong, 2012
1544	117.76	26.93	525.055	17.1321	1479.85	phoebe	planted	37	9.84	Dong, 2012
1545	117.76	24.77	525.055	17.1321	1479.85	phoebe	planted	37	14.785	Dong, 2012
1546	117.78	26.2	523.224	20.1532	1202.63	Cunninghamia lanceolata	planted	8	8.8	Hu, 2012
1547	117.78	26.2	519.411	17.9398	1404.29	Cunninghamia lanceolata	planted	50	26.4586	Su et al., 2012
1548	117.78	26.2	519.411	17.9398	1404.29	Cunninghamia lanceolata	planted	25	11.675	Su et al., 2012
1549	117.78	26.2	519.411	17.9398	1404.29	Cunninghamia lanceolata	planted	25	12.775	Su et al., 2012
1550	117.78	26.2	497.207	17.7282	1379.55	Castanopsis hystrix	natural	25	5.828	Su et al., 2012
1551	117.78	26.2	497.207	17.7282	1379.55	Castanopsis hystrix	natural	75	9.364	Su et al., 2012
1552	117.78	26.2	497.207	17.7282	1379.55	Castanopsis hystrix	natural	25	5.3182	Su et al., 2012
1553	117.78	26.2	497.207	17.7282	1379.55	Castanopsis hystrix	natural	25	6.951	Su et al., 2012
1554	117.78	26.2	497.207	17.7282	1379.55	Castanopsis hystrix	natural	40	18.59	Su et al., 2012
1555	117.78	26.56	497.207	17.7282	1379.55	Castanopsis hystrix	natural	30	9.623	Su et al., 2012
1556	117.78	26.56	497.207	17.7282	1379.55	Castanopsis hystrix	natural	40	6.032	Zhanga et al., 2004
1557	117.78	26.56	497.207	17.7282	1379.55	Castanopsis hystrix	natural	10	2.429	Cheng and Zou, 1990
1558	117.79	26.38	497.207	17.7282	1379.55	Castanopsis hystrix	natural	10	11.802	Hu, 2012
1559	117.79	26.38	471.898	17.7641	1393.28	Pinus massoniana	planted	23	0.085	Chen et al., 1993
1560	117.79	26.38	471.898	17.7641	1393.28	Pinus massoniana	planted	23	0.085	Li et al., 2007
1561	117.79	26.38	471.898	17.7641	1393.28	Pinus massoniana	planted	23	0.085	Gong et al., 2008
1562	117.79	26.38	471.898	17.7641	1393.28	Castanopsis hystrix	planted	15	8.9	Huang et al., 2011
1563	117.8	27.28	471.898	17.7641	1393.28	Castanopsis hystrix	planted	15	10.835	Huang et al., 2011
1564	117.8	26.8	580.484	17.736	1443.44	Michelia alba	planted	9	7.445	Hong, 2009
1565	117.84	27.8	554.979	16.5344	1526.77	Populus	natural	14	15.215	Pang, 2009
1566	117.84	27.82	517.527	16.2606	1568.84	Castanopsis hystrix	natural	55	26.7637	Lang et al., 2012
1567	117.86	30.79	517.527	16.2606	1568.84	Castanopsis hystrix	natural	30	30.99	Huang et al., 2011
1568	117.86	30.79	1211.42	4.40189	404.142	Larix gmelinii	planted	40	5.68277	Huang, 2011
1569	117.86	30.79	1211.42	4.40189	404.142	Pinus tabuliformis	planted	40	7.66532	Huang, 2011
1570	117.86	30.79	1211.42	4.40189	404.142	Quercus acutissima, Quercus chenii, Pinus massoniana	natural	40	11.6811	Huang, 2011
1571	117.86	42.07	1211.42	4.40189	404.142	Quercus acutissima, Quercus chenii, Pinus massoniana	natural	40	3.42134	Huang, 2011
1572	117.86	42.07	1211.42	4.40189	404.142	Populus	natural	20	8.45413	Jin, 2012
1573	117.86	42.07	498.421	15.4209	1204.25	Quercus acutissima, Quercus chenii, Pinus massoniana	natural	20	22.4609	Jin, 2012
1574	117.86	42.07	498.421	15.4209	1204.25	Quercus acutissima, Quercus chenii, Pinus massoniana	natural	20	20.987	Jin, 2012
1575	117.86	42.07	498.421	15.4209	1204.25	Quercus acutissima, Quercus chenii, Pinus massoniana	natural	10	27.2316	Jin, 2012
1576	117.86	24.77	498.421	15.4209	1204.25	Quercus acutissima, Quercus chenii, Pinus massoniana	natural	20	27.5921	Jin, 2012
1577	117.86	24.77	538.489	20.1214	1174.08	Eucalyptus	planted	5	6.08	Liu et al., 2013
1578	117.86	24.77	538.489	20.1214	1174.08	Eucalyptus	planted	5	10.65	Liu et al., 2013
1579	117.86	24.77	538.489	20.1214	1174.08	Eucalyptus	planted	5	10.76	Liu et al., 2013
1580	117.86	24.77	538.489	20.1214	1174.08	Eucalyptus	planted	5	9.41	Liu et al., 2013
1581	117.87	27	538.489	20.1214	1174.08	Eucalyptus	planted	6	19.04	Liu et al., 2013
1582	117.9	26.8	538.246	17.2063	1471.39	Cunninghamia lanceolata	planted	30	15.3688	Zhanga et al., 2004
1583	117.93	26.37	574.385	18.0689	1428.24	Cunninghamia lanceolata	planted	9	3.59145	Zhanga et al., 2004
1584	117.93	26.37	501.537	17.8008	1384.39	Pinus massoniana	planted	36	24.6865	Zhou, 2012
1585	117.95	26.47	501.537	17.8008	1384.39	Pinus massoniana	planted	36	22.2162	Zhou, 2012
1586	117.95	26.48	574.385	18.0689	1428.24	Castanopsis hystrix	natural	87	27.3267	Zhong, 2007
1587	117.95	26.5	517.695	18.1309	1391.78	Cunninghamia lanceolata	planted	40	35.03	Zhong, 2007
1588	117.95	26.47	517.695	18.1309	1391.78	Cunninghamia lanceolata	planted	39	36.85	Zhong, 2007
1589	117.95	26.47	517.695	18.1309	1391.78	Cunninghamia lanceolata	planted	7	28.23	Chen, 2009
1590	117.95	26.47	517.695	18.1309	1391.78	Cunninghamia lanceolata	planted	16	8.39422	Chen, 2009
1591	117.95	26.47	517.695	18.1309	1391.78	Cunninghamia lanceolata	planted	21	17.4751	Chen, 2009
1592	117.95	26.47	517.695	18.1309	1391.78	Cunninghamia lanceolata	planted	41	20.7761	Chen, 2009
1593	117.95	26.47	517.695	18.1309	1391.78	Cunninghamia lanceolata	planted	88	33.3225	Chen, 2009
1594	117.95	26.47	517.695	18.1309	1391.78	Cunninghamia lanceolata	planted	5	35.3382	Chen et al., 2013
1595	117.95	26.47	517.695	18.1309	1391.78	Cunninghamia lanceolata	planted	7	1.08235	Chen et al., 2013
1596	117.95	26.47	517.695	18.1309	1391.78	Cunninghamia lanceolata	planted	16	1.50588	Chen et al., 2013
1597	117.95	26.47	517.695	18.1309	1391.78	Cunninghamia lanceolata	planted	21	0.941176	Chen et al., 2013
1598	117.95	26.47	517.695	18.1309	1391.78	Cunninghamia lanceolata	planted	40	1.36471	Chen et al., 2013
1599	117.95	26.47	517.695	18.1309	1391.78	Cunninghamia lanceolata	planted	88	6.30588	Chen et al., 2013
1600	117.95	26.83	517.695	18.1309	1391.78	Cunninghamia lanceolata	planted	82	9.08235	Zhang et al., 2014
1601	117.95	26.47	517.695	18.1309	1391.78	Cunninghamia lanceolata	planted	6	2.685	Cheng, 2013
1602	117.95	26.47	517.695	18.1309	1391.78	Cunninghamia lanceolata	planted	6	3.325	Cheng, 2013
1603	117.95	26.47	517.695	18.1309	1391.78	Cunninghamia lanceolata	planted	12	3.985	Fang, 2013
1604	117.95	26.47	517.695	18.1309	1391.78	Cunninghamia lanceolata	planted	31	13.29	Liu, 2013
1605	117.95	26.47	517.695	18.1309	1391.78	Cunninghamia lanceolata	planted	12	6.065	Shen et al., 2013
1606	117.95	26.47	517.695	18.1309	1391.78	Cunninghamia lanceolata	planted	31	15.78	Shen et al., 2013
1607	117.95	26.47	517.695	18.1309	1391.78	Cunninghamia lanceolata	planted	40	37.69	Shen et al., 2013
1608	117.95	26.47	517.695	18.1309	1391.78	Cunninghamia lanceolata	planted	87	29.195	Shen et al., 2013
1609	117.95	26.63	568.409	18.2574	1402.31	Quercus acutissima, Quercus chenii, Pinus massoniana	natural	14	24.38	Pang, 2009
1610	117.99	26.53	517.695	18.1309	1391.78	Cunninghamia lanceolata	planted	17	5.345	Hu, 2012
1611	118.01	26.77	592.162	16.4874	1541.38	Castanopsis hystrix	natural	20	35.712	Zhanga et al., 2004
1612	118.01	26.77	592.162	16.4874	1541.38	Castanopsis hystrix	natural	30	46.2158	Zhanga et al., 2004
1613	118.01	26.77	592.162	16.4874	1541.38	Castanopsis hystrix	natural	20	14.2574	Zhanga et al., 2004
1614	118.01	26.77	563.943	18.2291	1415.04	Cunninghamia lanceolata	planted	25	6.31739	Zhanga et al., 2004
1615	118.01	26.77	563.943	18.2291	1415.04	Cunninghamia lanceolata	planted	30	11.3163	Zhanga et al., 2004
1616	118.01	26.77	563.943	18.2291	1415.04	Cunninghamia lanceolata	planted	35	5.5166	Zhanga et al., 2004
1617	118.01	26.77	563.943	18.2291	1415.04	Cunninghamia lanceolata	planted	40	7.75721	Zhanga et al., 2004
1618	118.01	27.81	563.943	18.2291	1415.04	Cunninghamia lanceolata	planted	51	9.82795	Zhang et al., 2014
1619	118.01	27.79	563.943	18.2291	1415.04	Cunninghamia lanceolata	planted	50	12.1252	Zhang, et al., 2014
1620	118.01	27.79	563.943	18.2291	1415.04	Cunninghamia lanceolata	planted	100	13.7753	Zhang, et al., 2014
1621	118.05	27.41	503.291	16.978	1505.71	Eucalyptus	planted	5	3.15184	Liu, 2012
1622	118.05	27.41	503.291	16.978	1505.71	Eucalyptus	planted	6	5.2773	Liu, 2012
1623	118.05	27.41	503.291	16.978	1505.71	Eucalyptus	planted	6	4.81632	Liu, 2012
1624	118.05	31.53	396.446	15.315	999.113	pinus elliottii	planted	5	2.995	Li, 2010
1625	118.07	24.87	543.775	20.0399	1157.82	Cupressus funebris	planted	26	10.2204	Zhao, 2010
1626	118.07	24.87	543.775	20.0399	1157.82	Cupressus funebris	planted	26	10.0223	Zhao, 2010
1627	118.07	24.87	543.775	20.0399	1157.82	phoebe	planted	26	19.0617	Zhao, 2010
1628	118.07	24.87	543.775	20.0399	1157.82	phoebe	planted	26	13.7033	Zhao, 2010
1629	118.07	24.87	543.775	20.0399	1157.82	Cupressus funebris	planted	26	7.57859	Zhao, 2010
1630	118.07	24.87	543.775	20.0399	1157.82	phoebe	planted	26	17.3961	Zhao, 2010
1631	118.07	35.25	466.336	13.1918	683.564	Populus	planted	10	37.7343	Wei and Dong, 2013
1632	118.07	35.25	466.336	13.1918	683.564	Populus	planted	19	72.1397	Wei and Dong, 2013
1633	118.07	31.55	396.446	15.315	999.113	Quercus acutissima, Quercus chenii, Pinus massoniana	planted	8	6.9	Xiang et al., 2012
1634	118.07	31.55	396.446	15.315	999.113	Quercus acutissima, Quercus chenii, Pinus massoniana	planted	8	7.4	Xiang et al., 2012
1635	118.07	31.55	396.446	15.315	999.113	Quercus acutissima, Quercus chenii, Pinus massoniana	planted	8	5.8	Xiang et al., 2012
1636	118.09	25.64	499.681	17.821	1300.49	Pinus taiwanensis	natural	60	7.56976	Dong, 2012
1637	118.09	25.64	499.681	17.821	1300.49	Pinus taiwanensis	natural	60	1.94555	Dong, 2012
1638	118.09	25.64	499.681	17.821	1300.49	Pinus taiwanensis	natural	30	7.69929	Dong, 2012
1639	118.09	25.64	499.681	17.821	1300.49	Pinus taiwanensis	natural	60	6.30554	Dong, 2012
1640	118.09	25.64	499.681	17.821	1300.49	Pinus taiwanensis	natural	60	2.54657	Dong, 2012
1641	118.09	25.64	499.681	17.821	1300.49	Pinus taiwanensis	natural	60	3.56209	Dong, 2012
1642	118.09	25.64	499.681	17.821	1300.49	Pinus taiwanensis	natural	60	6.45062	Dong, 2012
1643	118.09	25.64	499.681	17.821	1300.49	Pinus taiwanensis	natural	60	5.20194	Dong, 2012
1644	118.09	25.64	499.681	17.821	1300.49	Pinus taiwanensis	natural	60	3.7797	Dong, 2012
1645	118.09	25.64	499.681	17.821	1300.49	Pinus taiwanensis	natural	60	8.89874	Dong, 2012
1646	118.09	25.64	499.681	17.821	1300.49	Picea asperata	natural	60	8.09565	Dong, 2012
1647	118.09	25.64	499.681	17.821	1300.49	Picea asperata	natural	60	1.66058	Dong, 2012
1648	118.12	27.02	573.314	17.7716	1445.65	Michelia alba	natural	200	79.4	Sheng, 2007
1649	118.12	26.57	502.809	18.3239	1376.29	Cunninghamia lanceolata	planted	7	3.6	Shen et al., 2013
1650	118.12	26.57	502.809	18.3239	1376.29	Cunninghamia lanceolata	planted	20	6.18	Shen et al., 2013
1651	118.12	26.57	502.809	18.3239	1376.29	Cunninghamia lanceolata	planted	28	9.085	Yang et al., 2013
1652	118.15	27.05	557.484	17.3212	1473.22	Castanopsis hystrix	planted	30	6.49	Sheng, 2007
1653	118.15	27.05	557.484	17.3212	1473.22	Choerospondias axillaris, Liquidambar formosana	natural	15	0.920964	Huang et al., 2011
1654	118.15	27.05	557.484	17.3212	1473.22	Choerospondias axillaris, Liquidambar formosana	natural	15	1.22795	Huang et al., 2011
1655	118.15	27.05	557.484	17.3212	1473.22	Choerospondias axillaris, Liquidambar formosana	natural	20	5.06531	Huang et al., 2011
1656	118.15	27.05	557.484	17.3212	1473.22	Choerospondias axillaris, Liquidambar formosana	natural	20	6.60023	Huang et al., 2011
1657	118.15	27.05	557.484	17.3212	1473.22	Choerospondias axillaris, Liquidambar formosana	natural	20	5.06531	Huang et al., 2011
1658	118.15	27.05	557.484	17.3212	1473.22	Choerospondias axillaris, Liquidambar formosana	natural	20	7.36772	Huang et al., 2011
1659	118.15	27.05	557.484	17.3212	1473.22	Castanopsis faberi,Schima superba	natural	20	8.44218	Huang et al., 2011
1660	118.15	27.05	557.484	17.3212	1473.22	Castanopsis faberi,Schima superba	natural	15	1.68843	Huang et al., 2011
1661	118.15	27.05	557.484	17.3212	1473.22	Castanopsis faberi,Schima superba	natural	20	5.37228	Huang et al., 2011
1662	118.15	27.05	557.484	17.3212	1473.22	Castanopsis hystrix	natural	50	0.613977	Huang et al., 2011
1663	118.15	27.05	557.484	17.3212	1473.22	Castanopsis hystrix	natural	50	3.68386	Huang et al., 2011
1664	118.15	27.05	557.484	17.3212	1473.22	Castanopsis hystrix	natural	50	4.29782	Huang et al., 2011
1665	118.15	27.05	557.484	17.3212	1473.22	Castanopsis hystrix	natural	50	11.6655	Huang et al., 2011
1666	118.15	27.05	557.484	17.3212	1473.22	Castanopsis hystrix	natural	50	10.5911	Huang et al., 2011
1667	118.15	27.05	557.484	17.3212	1473.22	Castanopsis hystrix	natural	50	10.2841	Huang et al., 2011
1668	118.15	27.05	557.484	17.3212	1473.22	Castanopsis hystrix	natural	120	22.8706	Huang et al., 2011
1669	118.15	27.05	557.484	17.3212	1473.22	Castanopsis hystrix	natural	50	5.06531	Huang et al., 2011
1670	118.15	27.05	557.484	17.3212	1473.22	Castanopsis hystrix	natural	47	11.512	Huang et al., 2011
1671	118.15	27.05	557.484	17.3212	1473.22	Choerospondias axillaris, Liquidambar formosana	natural	15	1.75724	Huang et al., 2011
1672	118.15	27.05	557.484	17.3212	1473.22	Choerospondias axillaris, Liquidambar formosana	natural	15	3.36804	Huang et al., 2011
1673	118.15	27.05	557.484	17.3212	1473.22	Choerospondias axillaris, Liquidambar formosana	natural	20	3.9538	Huang et al., 2011
1674	118.15	27.05	557.484	17.3212	1473.22	Choerospondias axillaris, Liquidambar formosana	natural	20	4.68599	Huang et al., 2011
1675	118.15	27.05	557.484	17.3212	1473.22	Choerospondias axillaris, Liquidambar formosana	natural	20	6.4432	Huang et al., 2011
1676	118.15	27.05	557.484	17.3212	1473.22	Castanopsis faberi,Schima superba	natural	20	12.5936	Huang et al., 2011
1677	118.15	27.05	557.484	17.3212	1473.22	Castanopsis faberi,Schima superba	natural	15	4.24668	Huang et al., 2011
1678	118.15	27.05	557.484	17.3212	1473.22	Castanopsis faberi,Schima superba	natural	20	5.1253	Huang et al., 2011
1679	118.15	27.05	557.484	17.3212	1473.22	Castanopsis hystrix	natural	50	1.17149	Huang et al., 2011
1680	118.15	27.05	557.484	17.3212	1473.22	Castanopsis hystrix	natural	50	2.92874	Huang et al., 2011
1681	118.15	27.05	557.484	17.3212	1473.22	Castanopsis hystrix	natural	50	1.90368	Huang et al., 2011
1682	118.15	27.05	557.484	17.3212	1473.22	Castanopsis hystrix	natural	50	2.63586	Huang et al., 2011
1683	118.15	27.05	557.484	17.3212	1473.22	Castanopsis hystrix	natural	50	4.39312	Huang et al., 2011
1684	118.15	27.05	557.484	17.3212	1473.22	Castanopsis hystrix	natural	50	5.27174	Huang et al., 2011
1685	118.15	27.05	557.484	17.3212	1473.22	Castanopsis hystrix	natural	50	7.02895	Huang et al., 2011
1686	118.15	27.05	557.484	17.3212	1473.22	Castanopsis hystrix	natural	50	2.34299	Huang et al., 2011
1687	118.15	27.05	557.484	17.3212	1473.22	Castanopsis hystrix	natural	50	2.63586	Huang et al., 2011
1688	118.15	27.05	557.484	17.3212	1473.22	Castanopsis hystrix	natural	50	4.68599	Huang et al., 2011
1689	118.15	27.05	557.484	17.3212	1473.22	Castanopsis hystrix	natural	50	4.97886	Huang et al., 2011
1690	118.15	27.05	557.484	17.3212	1473.22	Castanopsis hystrix	natural	50	1.75724	Huang et al., 2011
1691	118.15	27.05	557.484	17.3212	1473.22	Castanopsis hystrix	natural	50	1.61081	Huang et al., 2011
1692	118.15	27.05	557.484	17.3212	1473.22	Castanopsis hystrix	natural	50	3.66093	Huang et al., 2011
1693	118.15	27.05	557.484	17.3212	1473.22	Castanopsis hystrix	natural	50	1.75724	Huang et al., 2011
1694	118.15	27.05	557.484	17.3212	1473.22	Castanopsis hystrix	natural	50	4.39312	Huang et al., 2011
1695	118.15	27.05	557.484	17.3212	1473.22	Castanopsis hystrix	natural	50	3.66093	Huang et al., 2011
1696	118.15	27.05	557.484	17.3212	1473.22	Castanopsis hystrix	natural	50	2.92874	Huang et al., 2011
1697	118.15	27.05	557.484	17.3212	1473.22	Castanopsis hystrix	natural	60	21.9655	Huang et al., 2011
1698	118.18	27.08	488.815	18.1432	1398.99	Cunninghamia lanceolata	planted	120	1.64204	Ma et al., 2010
1699	118.18	26.64	536.29	17.4656	1461.15	Michelia alba	natural	10	33.8308	Zhanga et al., 2004
1700	118.2	27.1	536.29	17.4656	1461.15	Michelia alba	natural	150	28.5382	Ma et al., 2010
1701	118.2	26.1	516.87	17.7467	1349.47	Cunninghamia lanceolata	planted	15	9.0676	Zhanga et al., 2004
1702	118.2	26.1	516.87	17.7467	1349.47	Cunninghamia lanceolata	planted	8	5.59	Cheng and Zou, 1990
1703	118.2	26.1	516.87	17.7467	1349.47	Cunninghamia lanceolata	planted	14	9.255	Cheng and Zou, 1990
1704	118.2	26.1	516.87	17.7467	1349.47	Cunninghamia lanceolata	planted	24	12.155	Cheng and Zou, 1990
1705	118.2	26.1	516.87	17.7467	1349.47	Cunninghamia lanceolata	planted	6	6.995	Huang, 2007
1706	118.2	26.1	516.87	17.7467	1349.47	Cunninghamia lanceolata	planted	6	5.66	Huang, 2007
1707	118.2	26.1	516.87	17.7467	1349.47	Cunninghamia lanceolata	planted	6	4.49	Huang, 2007
1708	118.2	26.1	516.87	17.7467	1349.47	Cunninghamia lanceolata	planted	9	9.35	Huang, 2007
1709	118.2	26.1	516.87	17.7467	1349.47	Cunninghamia lanceolata	planted	9	7.51	Huang, 2007
1710	118.2	26.1	516.87	17.7467	1349.47	Cunninghamia lanceolata	planted	9	5.62	Yang, 2007
1711	118.2	26.1	516.87	17.7467	1349.47	Cunninghamia lanceolata	planted	15	7.8	Yang, 2007
1712	118.2	26.1	516.87	17.7467	1349.47	Cunninghamia lanceolata	planted	15	7.53	Qi and Tang, 2008
1713	118.2	26.1	516.87	17.7467	1349.47	Cunninghamia lanceolata	planted	15	5.635	Qi and Tang, 2008
1714	118.2	26.1	516.87	17.7467	1349.47	Cunninghamia lanceolata	planted	19	8.995	Qi and Tang, 2008
1715	118.2	26.1	516.87	17.7467	1349.47	Cunninghamia lanceolata	planted	19	7.23	Deng and Shangguan, 2009
1716	118.2	26.1	516.87	17.7467	1349.47	Cunninghamia lanceolata	planted	19	6.11	Deng and Shangguan, 2009
1717	118.2	26.1	516.87	17.7467	1349.47	Cunninghamia lanceolata	planted	26	10.975	Deng and Shangguan, 2009
1718	118.2	26.1	516.87	17.7467	1349.47	Cunninghamia lanceolata	planted	33	9.205	Deng and Shangguan, 2009
1719	118.2	26.1	516.87	17.7467	1349.47	Pinus massoniana	planted	26	6.625	Wu, 2009
1720	118.2	26.1	516.87	17.7467	1349.47	Pinus massoniana	planted	34	15.87	Bao, 2010
1721	118.2	26.1	516.87	17.7467	1349.47	Pinus massoniana	planted	42	27.415	Bao, 2010
1722	118.2	26.1	516.87	17.7467	1349.47	phoebe	planted	8	6.65	Dong, 2012
1723	118.2	26.1	516.87	17.7467	1349.47	phoebe	planted	24	11.075	Dong, 2012
1724	118.2	26.1	516.87	17.7467	1349.47	phoebe	planted	26	5.11	Dong, 2012
1725	118.2	26.1	516.87	17.7467	1349.47	Cunninghamia lanceolata	planted	26	16.565	Hu, 2012
1726	118.2	26.1	516.87	17.7467	1349.47	Cunninghamia lanceolata	planted	33	11.65	Hu, 2012
1727	118.22	27.12	536.29	17.4656	1461.15	Michelia alba	natural	150	30.6115	Ma et al., 2010
1728	118.25	27.15	536.29	17.4656	1461.15	Cunninghamia lanceolata	natural	29	17.5782	Ma et al., 2010
1729	118.25	25.5	515.853	18.0539	1259.75	Eucalyptus	planted	5	5.61	Dong, 2012
1730	118.25	25.5	515.853	18.0539	1259.75	Eucalyptus	planted	5	8.145	Dong, 2012
1731	118.25	25.5	515.853	18.0539	1259.75	Eucalyptus	planted	5	10.15	Dong, 2012
1732	118.3	35.25	444.313	13.2668	685.556	Populus	planted	6	1.13	Li et al., 2009
1733	118.3	35.25	444.313	13.2668	685.556	Populus	planted	6	1.12	Li et al., 2009
1734	118.3	35.25	444.313	13.2668	685.556	Populus	planted	6	0.69	Li et al., 2009
1735	118.3	35.25	444.313	13.2668	685.556	Populus	planted	5	0.3	Li, 2010
1736	118.3	35.25	444.313	13.2668	685.556	Populus	planted	5	0.59	Li, 2010
1737	118.3	35.25	444.313	13.2668	685.556	Populus	planted	6	1.12	Li, 2010
1738	118.3	35.25	444.313	13.2668	685.556	Populus	planted	5	0.25	Li, 2010
1739	118.3	35.25	444.313	13.2668	685.556	Populus	planted	5	0.64	Li, 2010
1740	118.3	35.25	444.313	13.2668	685.556	Populus	planted	6	1.21	Li, 2010
1741	118.3	35.25	444.313	13.2668	685.556	Populus	planted	5	0.18	Li, 2010
1742	118.3	35.25	444.313	13.2668	685.556	Populus	planted	5	0.4	Li, 2010
1743	118.3	35.25	444.313	13.2668	685.556	Populus	planted	6	0.67	Li, 2010
1744	118.35	27.32	521.525	17.0144	1478.27	Betula platyphylla	natural	7	12.676	Hong, 2009
1745	118.37	27.05	510.362	16.9471	1471.26	Cunninghamia lanceolata	planted	19	7.82	Yang, 2007
1746	118.37	27.05	510.362	16.9471	1471.26	Castanopsis hystrix	planted	19	4.07	Yang, 2007
1747	118.45	41.4	1026.96	4.83758	482.928	Picea asperata	planted	30	17.2615	Cao et al., 2012
1748	118.45	26.24	496.996	17.5936	1337.01	Picea asperata	natural	10	5.454	Hong, 2009
1749	118.46	27.82	506.437	16.5804	1512.56	Cunninghamia lanceolata	planted	8	5.26584	Zhanga et al., 2004
1750	118.46	27.82	506.437	16.5804	1512.56	Cunninghamia lanceolata	planted	10	6.13135	Zhanga et al., 2004
1751	118.46	27.82	506.437	16.5804	1512.56	Cunninghamia lanceolata	planted	6	4.32754	Zhanga et al., 2004
1752	118.46	27.82	506.437	16.5804	1512.56	Cunninghamia lanceolata	planted	9	5.92104	Zhanga et al., 2004
1753	118.46	27.82	506.437	16.5804	1512.56	Cunninghamia lanceolata	planted	12	8.55801	Zhanga et al., 2004
1754	118.46	27.82	506.437	16.5804	1512.56	Cunninghamia lanceolata	planted	15	9.60956	Zhanga et al., 2004
1755	118.46	27.82	506.437	16.5804	1512.56	Cunninghamia lanceolata	planted	6	2.63697	Zhanga et al., 2004
1756	118.46	27.82	506.437	16.5804	1512.56	Cunninghamia lanceolata	planted	14	10.3295	Zhanga et al., 2004
1757	118.48	26.43	468.262	18.3036	1357.39	phoebe	planted	35	15.55	Dong, 2012
1758	118.5	29.39	404.944	14.9539	1504.25	Castanopsis hystrix	natural	20	8.40458	Zhang et al., 2007
1759	118.5	29.39	404.944	14.9539	1504.25	Pinus massoniana	natural	15	4.13485	Zhang et al., 2007
1760	118.5	29.39	404.944	14.9539	1504.25	Pinus massoniana	planted	15	2.84232	Zhang et al., 2007
1761	118.5	29.39	404.944	14.9539	1504.25	Cunninghamia lanceolata	planted	8	3.83412	Zhang et al., 2007
1762	118.51	41.19	980.063	6.52262	481.062	Larix gmelinii	natural	47	19.5577	Ma, 2011
1763	118.51	41.19	980.063	6.52262	481.062	Populus	natural	48	23.2206	Ma, 2011
1764	118.51	41.19	980.063	6.52262	481.062	Picea asperata	natural	70	22.0052	Ma, 2011
1765	118.51	41.19	980.063	6.52262	481.062	Pinus tabuliformis	natural	55	13.4167	Ma, 2011
1766	118.59	27.09	511.107	15.7477	1503.03	Cunninghamia lanceolata	planted	6	6.1135	Liu, 2012
1767	118.59	27.09	511.107	15.7477	1503.03	Cunninghamia lanceolata	planted	7	5.263	Liu, 2012
1768	118.59	27.09	511.107	15.7477	1503.03	Cunninghamia lanceolata	planted	6	6.289	Liu, 2012
1769	118.59	27.09	511.107	15.7477	1503.03	Cunninghamia lanceolata	planted	7	6.1465	Liu, 2012
1770	118.59	27.09	511.107	15.7477	1503.03	Cunninghamia lanceolata	planted	6	6.5395	Liu, 2012
1771	118.59	27.09	511.107	15.7477	1503.03	Cunninghamia lanceolata	planted	11	12.8625	Liu, 2012
1772	118.59	27.09	511.107	15.7477	1503.03	Cunninghamia lanceolata	planted	12	12.125	Liu, 2012
1773	118.59	27.09	511.107	15.7477	1503.03	Cunninghamia lanceolata	planted	31	15.485	Wang et al., 2012
1774	118.59	27.09	511.107	15.7477	1503.03	Cunninghamia lanceolata	planted	31	16.855	Wang et al., 2012
1775	118.59	27.09	511.107	15.7477	1503.03	Cunninghamia lanceolata	planted	11	14.24	Wang et al., 2012
1776	118.59	27.09	511.107	15.7477	1503.03	Cunninghamia lanceolata	planted	12	12.585	Xue et al., 2012
1777	118.59	27.09	511.107	15.7477	1503.03	Cunninghamia lanceolata	planted	31	16.555	Xue et al., 2012
1778	118.59	27.09	511.107	15.7477	1503.03	Cunninghamia lanceolata	planted	31	17.525	Cheng, 2013
1779	118.59	27.09	511.107	15.7477	1503.03	Cunninghamia lanceolata	planted	11	14.705	Cheng, 2013
1780	118.59	27.09	511.107	15.7477	1503.03	Cunninghamia lanceolata	planted	31	15.99	Cheng, 2013
1781	118.62	25.6	516.796	18.0738	1223.85	Cunninghamia lanceolata	planted	9	5.115	Liu, 2012
1782	118.62	25.6	516.796	18.0738	1223.85	Castanopsis hystrix	planted	9	6.875	Ge et al., 2012
1783	118.62	25.6	516.796	18.0738	1223.85	Cunninghamia lanceolata	planted	9	7.615	Hu, 2012
1784	118.63	43.5	1133.12	5.93713	305.072	Populus	planted	30	8.6255	Cao et al., 2012
1785	118.64	27.16	463.968	15.2681	1520.21	Cunninghamia lanceolata +Liquidambar formosana Hance	planted	5	8.325	Pang, 2009
1786	118.64	27.16	463.968	15.2681	1520.21	Cyclobalanopsis chungii	natural	5	3.76	Pang, 2009
1787	118.64	27.16	463.968	15.2681	1520.21	Pinus massoniana	planted	5	1.635	Cai, 2012
1788	118.64	27.16	463.968	15.2681	1520.21	Cunninghamia lanceolata	planted	5	2.72	Hu, 2012
1789	118.76	26.31	536.031	18.2169	1314.95	Castanopsis hystrix	natural	35	43.385	Dong, 2012
1790	118.78	41.21	949.508	7.10943	473.121	Pinus tabuliformis	planted	30	4.45995	Yang, 2012
1791	118.78	41.21	949.508	7.10943	473.121	Pinus tabuliformis	planted	40	5.07807	Yang, 2012
1792	118.78	41.21	949.508	7.10943	473.121	Pinus tabuliformis	planted	50	4.7384	Yang, 2012
1793	118.9	26.18	599.266	18.2295	1276.76	Pinus massoniana	planted	6	0.664869	Xie et al., 2014
1794	118.9	26.18	599.266	18.2295	1276.76	Pinus massoniana	planted	16	5.9352	Xie et al., 2014
1795	118.9	26.18	599.266	18.2295	1276.76	Pinus massoniana	planted	26	9.7204	Xie et al., 2014
1796	118.9	26.18	599.266	18.2295	1276.76	Pinus massoniana	planted	6	1.19129	Xie et al., 2014
1797	118.9	26.18	599.266	18.2295	1276.76	Pinus massoniana	planted	16	7.6955	Xie et al., 2014
1798	118.9	26.18	599.266	18.2295	1276.76	Pinus massoniana	planted	26	10.9127	Xie et al., 2014
1799	118.91	24.91	555.68	19.8638	1045.53	Acacia mangium	planted	10	12.075	Zhang, 2008
1800	118.91	24.91	555.68	19.8638	1045.53	Acacia mangium	planted	20	18.1	Zhang, 2008
1801	118.91	24.91	555.68	19.8638	1045.53	Acacia mangium	planted	15	16.9	Chen, 2009
1802	118.91	24.91	555.68	19.8638	1045.53	Casuarina equisetifolia	planted	10	9.969	Hong, 2009
1803	119.1	26.99	463.409	16.3593	1435.34	Castanopsis hystrix	natural	76	30.297	Zhang et al., 2014
1804	119.11	26.15	536.841	18.2171	1261.68	Castanopsis hystrix	planted	30	17.55	Ge et al., 2012
1805	119.11	26.15	536.841	18.2171	1261.68	Castanopsis hystrix	planted	30	18.05	Ge et al., 2012
1806	119.2	32.12	270.752	14.883	907	Quercus acutissima	natural	60	4.24116	Zhu, 2013
1807	119.2	32.12	270.752	14.883	907	Quercus acutissima	natural	12	4.24116	Zhu et al., 2014
1808	119.2	32.12	270.752	14.883	907	Quercus acutissima	natural	31	16.3817	Zhu et al., 2014
1809	119.2	32.12	270.752	14.883	907	Pinus taeda	natural	47	26.6495	Zhu et al., 2014
1810	119.2	32.12	270.752	14.883	907	Pinus taeda	natural	60	33.6019	Zhu et al., 2014
1811	119.22	32.13	270.752	14.883	907	Pinus taeda	natural	60	16.3817	Zhu, 2013
1812	119.22	32.12	270.752	14.883	907	Pinus taeda	planted	9	7.225	Bi and Wang, 2011
1813	119.22	32.12	270.752	14.883	907	Pinus taeda	planted	9	7.655	Bi and Wang, 2011
1814	119.22	32.12	270.752	14.883	907	Pinus taeda	planted	9	9.54	Bi and Wang, 2011
1815	119.22	32.12	270.752	14.883	907	Pinus taeda	planted	9	8.98	Bi and Wang, 2011
1816	119.23	32.15	270.752	14.883	907	Quercus acutissima	natural	60	26.6495	Zhu, 2013
1817	119.25	32.17	270.752	14.883	907	Quercus acutissima	natural	12	33.6019	Zhu, 2013
1818	119.27	32.18	270.752	14.883	907	Quercus acutissima	natural	12	34.8962	Zhu, 2013
1819	119.28	32.2	259.19	14.9459	906.148	Quercus acutissima	natural	12	31.1248	Zhu, 2013
1820	119.3	32.22	259.19	14.9459	906.148	Quercus acutissima	natural	31	34.7876	Zhu, 2013
1821	119.32	32.23	259.19	14.9459	906.148	Quercus acutissima	natural	60	4.0392	Zhu, 2013
1822	119.33	32.25	259.19	14.9459	906.148	Liquidambar formosana, Cyclobalanopsis blakei	natural	60	4.32684	Zhu, 2013
1823	119.35	32.27	259.19	14.9459	906.148	Liquidambar formosana, Cyclobalanopsis blakei	natural	60	4.35897	Zhu, 2013
1824	119.37	32.28	258.563	14.8979	891.991	Liquidambar formosana, Cyclobalanopsis blakei	natural	47	18.4044	Zhu, 2013
1825	119.37	34.4	301.578	13.4389	766.61	Cyclobalanopsis blakei	natural	10	19.6886	Hu, 2012
1826	119.37	34.4	301.578	13.4389	766.61	Cyclobalanopsis blakei	natural	15	21.9853	Hu, 2012
1827	119.37	34.4	301.578	13.4389	766.61	Cyclobalanopsis blakei	natural	25	24.7584	Hu, 2012
1828	119.37	34.4	301.578	13.4389	766.61	Picea asperata	natural	25	27.4536	Hu, 2012
1829	119.37	34.4	301.578	13.4389	766.61	Picea asperata	natural	40	30.9663	Hu, 2012
1830	119.37	34.4	301.578	13.4389	766.61	Picea asperata	natural	70	34.3508	Hu, 2012
1831	119.37	34.4	301.578	13.4389	766.61	Cunninghamia lanceolata	planted	8	21.7383	Hu, 2012
1832	119.37	34.4	301.578	13.4389	766.61	Cunninghamia lanceolata	planted	15	26.0358	Hu, 2012
1833	119.37	34.4	301.578	13.4389	766.61	Cunninghamia lanceolata	planted	30	27.1569	Hu, 2012
1834	119.37	34.4	301.578	13.4389	766.61	Pinus massoniana	planted	10	5.40526	Hu, 2012
1835	119.37	34.4	301.578	13.4389	766.61	Pinus massoniana	planted	25	6.37483	Hu, 2012
1836	119.37	34.4	301.578	13.4389	766.61	Pinus massoniana	planted	50	7.13693	Hu, 2012
1837	119.37	34.4	301.578	13.4389	766.61	Populus	planted	8	20.3629	Hu, 2012
1838	119.37	34.4	301.578	13.4389	766.61	Populus	planted	14	24.5856	Hu, 2012
1839	119.37	34.4	301.578	13.4389	766.61	Populus	planted	25	26.8495	Hu, 2012
1840	119.38	32.3	258.563	14.8979	891.991	Quercus acutissima	natural	47	11.5163	Zhu, 2013
1841	119.38	32.3	258.563	14.8979	891.991	Quercus acutissima	natural	47	19.226	Zhu, 2013
1842	119.38	32.3	258.563	14.8979	891.991	Casuarina equisetifolia	natural	47	21.6373	Zhu, 2013
1843	119.38	32.3	258.563	14.8979	891.991	Casuarina equisetifolia	natural	47	26.4552	Zhu, 2013
1844	119.38	32.3	258.563	14.8979	891.991	Acacia confusa	natural	47	31.8561	Zhu, 2013
1845	119.474	25.2298	659.308	19.7725	1073.82	Casuarina equisetifolia	planted	18	20.935	Liu, 2011
1846	119.474	25.2298	659.308	19.7725	1073.82	Casuarina equisetifolia	planted	26	7.01	Liu, 2011
1847	119.474	25.2298	659.308	19.7725	1073.82	Casuarina equisetifolia	planted	25	10.68	Liu, 2011
1848	119.474	25.2298	659.308	19.7725	1073.82	Pinus thunbergii	planted	21	8.49	Liu, 2011
1849	119.474	25.2298	659.308	19.7725	1073.82	Pinus taeda	planted	26	28.455	Liu, 2011
1850	119.68	42.44	881.13	6.89671	356.582	Populus	planted	36	2.99147	Guo et al., 2013
1851	119.69	42.45	881.13	6.89671	356.582	Populus	planted	18	2.56412	Guo et al., 2013
1852	119.71	42.45	881.13	6.89671	356.582	Populus	planted	29	4.4872	Guo et al., 2013
1853	119.71	42.41	881.13	6.89671	356.582	Populus	planted	22	4.4871	Guo et al., 2013
1854	119.72	42.43	881.13	6.89671	356.582	Populus	planted	9	2.35043	Guo et al., 2013
1855	119.72	31.25	881.13	6.89671	356.582	Castanopsis hystrix	planted	15	8.01372	Lin et al., 2014
1856	119.72	42.41	871.924	6.65498	373.598	Populus	planted	15	3.4188	Guo et al., 2013
1857	119.73	30.53	270.893	14.9906	1171	Castanopsis hystrix	natural	15	7.83908	Yang et al., 2011
1858	119.78	29.91	282.863	16.0085	1227.49	Cunninghamia lanceolata	planted	15	4.71	Li, 2006
1859	119.8	31.29	246.957	15.224	1027.34	Castanopsis hystrix	natural	15	13.1917	Lin et al., 2014
1860	119.81	30.14	277.724	16.0371	1201.16	Pinus massoniana	planted	10	11.7669	Li, 2006
1861	119.81	31.32	246.957	15.224	1027.34	Castanopsis hystrix	natural	10	6.7293	Lin et al., 2014
1862	119.81	31.32	246.957	15.224	1027.34	Castanopsis hystrix	natural	10	3.775	Lin et al., 2015
1863	119.83	30.33	282.863	16.0085	1227.49	Cunninghamia lanceolata	natural	10	6.35	Wu, 2009
1864	119.83	30.33	271.698	15.8368	1186.75	Cunninghamia lanceolata	planted	20	10.33	Wu, 2009
1865	119.83	30.33	271.698	15.8368	1186.75	Cunninghamia lanceolata	planted	30	9.42	Wu, 2009
1866	119.83	30.33	271.698	15.8368	1186.75	Pinus taeda	planted	10	18.1	Wu, 2009
1867	119.83	30.33	271.698	15.8368	1186.75	Pinus taeda	planted	20	27.99	Wu, 2009
1868	119.83	30.33	271.698	15.8368	1186.75	Pinus taeda	planted	30	34	Wu, 2009
1869	119.83	30.33	271.698	15.8368	1186.75	Pinus taeda	planted	30	16.22	Wu, 2009
1870	119.645	25.9667	700.307	19.464	1142.39	Pinus massoniana	natural	30	5.5935	Zhang, 2008
1871	119.645	25.9667	700.307	19.464	1142.39	Pinus massoniana	natural	30	4.04996	Zhang, 2008
1872	119.645	25.9667	700.307	19.464	1142.39	Pinus massoniana	natural	30	14.1154	Zhang, 2008
1873	119.92	28.42	378.353	17.5697	1313.84	Pinus massoniana	planted	10	7.95574	Chen, 2014
1874	119.92	28.42	378.353	17.5697	1313.84	Pinus massoniana	planted	10	7.3112	Chen, 2014
1875	119.92	28.42	378.353	17.5697	1313.84	Castanopsis hystrix	planted	10	2.79141	Chen, 2014
1876	119.92	28.42	378.353	17.5697	1313.84	Castanopsis hystrix	planted	10	6.65054	Chen, 2014
1877	119.92	28.42	378.353	17.5697	1313.84	Pinus massoniana	planted	10	6.36376	Chen, 2014
1878	119.92	28.42	378.353	17.5697	1313.84	Pinus massoniana	planted	10	13.8548	Chen, 2014
1879	119.98	30.07	268.758	16.2534	1183.66	Cinnamomum camphora	planted	48	14.55	Wu, 2013
1880	119.98	30.07	268.758	16.2534	1183.66	Cinnamomum camphora	planted	48	10.33	Wu, 2013
1881	120.25	31.73	213.037	15.0869	953.365	Bamboo	planted	48	12.2791	Lin et al., 2014
1882	120.43	31.26	218.811	15.3695	1007.03	Bamboo	planted	30	6.99793	Lin et al., 2014
1883	120.43	31.26	218.811	15.3695	1007.03	Bamboo	planted	45	5.82	Lin et al., 2014
1884	120.7	51.15	745.63	-5.37356	360.508	Pinus tabuliformis	planted	40	4.0215	Cao et al., 2012
1885	120.74	37.94	394.176	11.9484	529.161	Pinus thunbergii	planted	25	13.02	Wang et al., 2013
1886	120.74	37.95	394.176	11.9484	529.161	Quercus	planted	20	7.47	Wang et al., 2013
1887	120.75	37.92	394.176	11.9484	529.161	Pinus thunbergii	planted	28	8.32326	Wang et al., 2013
1888	120.75	37.92	394.176	11.9484	529.161	Pinus thunbergii	planted	32	11.9548	Wang et al., 2013
1889	120.759	37.9222	394.176	11.9484	529.161	Pinus thunbergii	planted	27	34.3757	Wang et al., 2013
1890	120.75	37.91	394.176	11.9484	529.161	Pinus thunbergii	planted	38	21.1127	Wang et al., 2013
1891	120.759	37.9222	394.176	11.9484	529.161	Pinus thunbergii	planted	33	18.5864	Wang et al., 2013
1892	120.75	37.95	394.176	11.9484	529.161	Pinus thunbergii	planted	31	15.4285	Wang et al., 2013
1893	120.769	37.9122	394.176	11.9484	529.161	Pinus thunbergii	planted	30	13.0601	Wang et al., 2013
1894	120.82	29.58	273.772	15.5306	1212.17	Pinus massoniana	planted	26	6.98	Guan et al., 2012
1895	120.82	29.58	273.772	15.5306	1212.17	Cunninghamia lanceolata	planted	10	8.31	Guan et al., 2012
1896	120.82	29.58	273.772	15.5306	1212.17	Pinus massoniana	planted	10	8.23	Guan et al., 2012
1897	120.82	29.58	273.772	15.5306	1212.17	Quercus	natural	15	14.8	Guan et al., 2012
1898	120.99	31.09	219.258	15.7379	992.745	Quercus	natural	9	8.85	Wang et al., 2012
1899	121.2	30.91	208.96	15.8248	1001.84	Michelia alba	natural	9	7.745	Wang et al., 2012
1900	121.21	30.93	208.96	15.8248	1001.84	Quercus	planted	9	5.155	Wang et al., 2012
1901	121.27	50.32	727.575	-4.61948	379.764	Larix gmelinii	natural	15	4.46	Huang et al., 2014
1902	121.27	50.32	727.575	-4.61948	379.764	Larix gmelinii	natural	25	11.015	Huang et al., 2014
1903	121.27	50.32	727.575	-4.61948	379.764	Larix gmelinii	natural	35	13.45	Huang et al., 2014
1904	121.27	50.32	727.575	-4.61948	379.764	Larix gmelinii	natural	50	15.56	Huang et al., 2014
1905	121.27	50.32	727.575	-4.61948	379.764	Larix gmelinii	natural	70	13.67	Huang et al., 2014
1906	121.27	50.32	727.575	-4.61948	379.764	Larix gmelinii	natural	20	7.91	Huang et al., 2014
1907	121.27	50.32	727.575	-4.61948	379.764	Metasequoia glyptostroboides	natural	30	0.88	Huang et al., 2014
1908	121.249	31.5543	201.179	15.4935	938.956	Metasequoia glyptostroboides	planted	8	1.36	Xiao et al., 2010
1909	121.249	31.5543	201.179	15.4935	938.956	Metasequoia glyptostroboides	planted	15	5.31	Xiao et al., 2010
1910	121.249	31.5543	201.179	15.4935	938.956	Metasequoia glyptostroboides	planted	30	10.335	Xiao et al., 2010
1911	121.31	31.02	203.525	15.8138	983.005	Cinnamomum camphora	planted	9	14.49	Wang et al., 2012
1912	121.36	43.44	614.94	6.4043	335.749	Quercus	planted	9	7.95819	Zhai et al., 2014
1913	121.44	48.33	715.345	-1.87265	412.89	Larix gmelinii	natural	50	3.10702	Sun et al., 2007
1914	121.44	48.33	715.345	-1.87265	412.89	Larix gmelinii	natural	56	9.79454	Sun et al., 2007
1915	121.44	48.33	715.345	-1.87265	412.89	Larix gmelinii	natural	57	7.56535	Sun et al., 2007
1916	121.44	48.33	715.345	-1.87265	412.89	Larix gmelinii	natural	49	2.9195	Sun et al., 2007
1917	121.44	48.33	715.345	-1.87265	412.89	Larix gmelinii	natural	45	5.92651	Sun et al., 2007
1918	121.44	48.33	715.345	-1.87265	412.89	Larix gmelinii	natural	35	6.99202	Sun et al., 2007
1919	121.44	48.33	715.345	-1.87265	412.89	Larix gmelinii	natural	55	8.05901	Sun et al., 2007
1920	121.44	48.33	715.345	-1.87265	412.89	Larix gmelinii	natural	54	5.91341	Sun et al., 2007
1921	121.44	48.33	715.345	-1.87265	412.89	Larix gmelinii	natural	62	8.70026	Sun et al., 2007
1922	121.44	48.33	715.345	-1.87265	412.89	Larix gmelinii	natural	62	8.81902	Sun et al., 2007
1923	121.44	48.33	715.345	-1.87265	412.89	Larix gmelinii	natural	60	6.98522	Sun et al., 2007
1924	121.44	48.33	715.345	-1.87265	412.89	Larix gmelinii	natural	55	5.72504	Sun et al., 2007
1925	121.44	48.33	715.345	-1.87265	412.89	Larix gmelinii	natural	55	6.19388	Sun et al., 2007
1926	121.44	48.33	715.345	-1.87265	412.89	Larix gmelinii	natural	59	11.1046	Sun et al., 2007
1927	121.44	48.33	715.345	-1.87265	412.89	Larix gmelinii	natural	50	6.56009	Sun et al., 2007
1928	121.44	48.33	715.345	-1.87265	412.89	Larix gmelinii	natural	62	5.65445	Sun et al., 2007
1929	121.44	48.33	715.345	-1.87265	412.89	Larix gmelinii	natural	62	5.78599	Sun et al., 2007
1930	121.44	48.33	715.345	-1.87265	412.89	Larix gmelinii	natural	55	5.24524	Sun et al., 2007
1931	121.44	48.33	715.345	-1.87265	412.89	Larix gmelinii	natural	49	2.59541	Sun et al., 2007
1932	121.44	48.33	715.345	-1.87265	412.89	Larix gmelinii	natural	80	12.7985	Sun et al., 2007
1933	121.44	48.33	715.345	-1.87265	412.89	Larix gmelinii	natural	50	7.15455	Sun et al., 2007
1934	121.44	48.33	715.345	-1.87265	412.89	Larix gmelinii	natural	53	2.43467	Sun et al., 2007
1935	121.44	48.33	715.345	-1.87265	412.89	Larix gmelinii	natural	55	6.87193	Sun et al., 2007
1936	121.44	48.33	715.345	-1.87265	412.89	Larix gmelinii	natural	46	11.6751	Sun et al., 2007
1937	121.44	48.33	715.345	-1.87265	412.89	Larix gmelinii	natural	59	9.82103	Sun et al., 2007
1938	121.44	48.33	715.345	-1.87265	412.89	Larix gmelinii	natural	50	3.94709	Sun et al., 2007
1939	121.44	48.33	715.345	-1.87265	412.89	Larix gmelinii	natural	34	9.99223	Sun et al., 2007
1940	121.44	48.33	715.345	-1.87265	412.89	Larix gmelinii	natural	63	9.42175	Sun et al., 2007
1941	121.5	50.83	704.362	-5.48445	391.204	Larix gmelinii	natural	75	8.149	Bao, 2010
1942	121.5	50.83	704.362	-5.48445	391.204	Larix gmelinii	natural	75	26.5517	Bao, 2010
1943	121.5	50.83	704.362	-5.48445	391.204	Larix gmelinii	natural	120	19.1521	Bao, 2010
1944	121.5	50.83	704.362	-5.48445	391.204	Larix gmelinii	natural	25	9.44	Wang, 2013
1945	121.5	50.83	704.362	-5.48445	391.204	Larix gmelinii	natural	35	12.42	Wang, 2013
1946	121.5	50.83	704.362	-5.48445	391.204	Larix gmelinii	natural	50	14.07	Wang, 2013
1947	121.5	50.83	704.362	-5.48445	391.204	Larix gmelinii	natural	70	15.19	Wang, 2013
1948	121.5	50.83	704.362	-5.48445	391.204	Larix gmelinii	natural	75	12.736	Hai, 2009
1949	121.5	50.83	704.362	-5.48445	391.204	Larix gmelinii	natural	55	11.2734	Hai, 2009
1950	121.5	50.83	704.362	-5.48445	391.204	Larix gmelinii	natural	40	4.753	Hai, 2009
1951	121.5	50.83	704.362	-5.48445	391.204	Larix gmelinii	natural	80	20.52	Hai, 2009
1952	121.54	31.65	203.624	15.4524	923.718	Metasequoia glyptostroboides	planted	8	0.685	Zhuang, 2012
1953	121.54	31.65	203.624	15.4524	923.718	Metasequoia glyptostroboides	planted	16	2.65	Zhuang, 2012
1954	121.54	31.65	203.624	15.4524	923.718	Metasequoia glyptostroboides	planted	30	5.16	Zhuang, 2012
1955	121.54	31.65	203.624	15.4524	923.718	Metasequoia glyptostroboides	planted	10	1.42	Zhuang, 2012
1956	121.54	31.65	203.624	15.4524	923.718	Metasequoia glyptostroboides	planted	18	3.08	Zhuang, 2012
1957	121.54	31.65	203.624	15.4524	923.718	Metasequoia glyptostroboides	planted	32	6.19	Zhuang, 2012
1958	121.56	31.23	204.123	15.7295	959.142	Metasequoia glyptostroboides	planted	9	1.21	Wang et al.,
1959	121.56	31.23	204.123	15.7295	959.142	Metasequoia glyptostroboides	planted	9	1.195	Wang et al.,
1960	121.56	31.23	204.123	15.7295	959.142	Metasequoia glyptostroboides	planted	9	1.805	Wang et al.,
1961	121.62	50.03	714.946	-4.96202	409.994	Larix gmelinii	planted	80	19.8525	Cao et al., 2012
1962	121.71	37.44	333.145	12.1653	595.017	Pinus thunbergii	planted	33	9.225	Liu, 2012
1963	121.78	29.8	263.267	16.4289	1144.12	Castanopsis hystrix	natural	160	34.7667	Yan et al., 2007
1964	122.05	52.05	701.412	-6.58683	406.238	Ulmus glaucescens	planted	30	13.431	Cao et al., 2012
1965	122.18	42.82	540.034	6.53702	417.249	Quercus	planted	30	8.3915	Cao et al., 2012
1966	122.23	42.77	540.034	6.53702	417.249	Larix gmelinii	planted	30	4.17857	Hua et al., 2008
1967	122.35	42.96	531.424	6.10095	418.291	Pinus sylvestris var. mongolica	planted	16	1.1259	Lin, 2013
1968	122.35	42.97	531.424	6.10095	418.291	Pinus sylvestris var. mongolica	planted	14	0.687	Zhang et al., 2009
1969	122.35	42.97	531.424	6.10095	418.291	Populus	planted	16	18	Zhang et al., 2009
1970	122.36	53.29	695.664	-4.86602	343.809	Larix gmelinii	planted	13	4.10873	Huang, 2011
1971	122.36	53.29	695.664	-4.86602	343.809	Larix gmelinii	planted	14	5.23888	Huang, 2011
1972	122.36	53.29	695.664	-4.86602	343.809	Larix gmelinii	planted	15	4.25974	Huang, 2011
1973	122.36	53.29	695.664	-4.86602	343.809	Larix gmelinii	planted	17	0.876777	Huang, 2011
1974	122.36	53.29	695.664	-4.86602	343.809	Larix gmelinii	planted	19	4.95071	Huang, 2011
1975	122.36	53.29	695.664	-4.86602	343.809	Larix gmelinii	planted	21	7.52814	Huang, 2011
1976	122.449	53.3115	695.664	-4.86602	343.809	Larix gmelinii	planted	14	12.4752	Huang, 2011
1977	122.69	52.91	658.703	-4.6991	366.825	Larix gmelinii	natural	75	7.68	Xu, 2013
1978	122.69	52.91	658.703	-4.6991	366.825	Larix gmelinii	natural	75	15.79	Xu, 2014
1979	122.85	47.45	563.498	3.54568	372.043	Populus	planted	12	6.37241	Wang et al., 2014
1980	123.5	51.92	645.743	-4.01474	401.935	Larix gmelinii	planted	10	0.86495	Qi et al., 2013
1981	123.5	51.92	645.743	-4.01474	401.935	Larix gmelinii	planted	15	2.32408	Qi et al., 2013
1982	123.5	51.92	645.743	-4.01474	401.935	Larix gmelinii	planted	26	12.6651	Qi et al., 2013
1983	123.5	51.92	645.743	-4.01474	401.935	Larix gmelinii	planted	61	14.3175	Qi et al., 2013
1984	123.5	51.92	645.743	-4.01474	401.935	Larix gmelinii	planted	60	23.0461	Qi et al., 2013
1985	123.93	40.79	418.497	5.6498	785.947	Pinus koraiensis	natural	38	39.7345	Ren, 2011
1986	123.93	40.79	418.497	5.6498	785.947	Pinus koraiensis	natural	38	33.71	Ren, 2011
1987	123.93	40.79	418.497	5.6498	785.947	Pinus koraiensis	planted	38	23.57	Ren, 2011
1988	123.93	40.79	418.497	5.6498	785.947	Pinus koraiensis	planted	38	17.205	Ren, 2011
1989	123.97	50.4	547.667	-1.75986	423.811	Pinus sylvestris var. mongolica	planted	100	26.5135	Cao et al., 2012
1990	124.04	41.28	432.117	5.11694	767.372	Pinus koraiensis	natural	40	11.7329	Tian et al., 2012
1991	124.08	41.83	430.887	5.73991	685.677	Larix gmelinii	planted	15	6.65	Zhang et al., 2011
1992	124.08	41.83	430.887	5.73991	685.677	Pinus koraiensis	planted	19	6.2	Ren, 2011
1993	124.08	41.83	430.887	5.73991	685.677	Larix gmelinii	planted	15	7.95	Cai, 2012
1994	124.12	50.43	529.917	-1.87394	430.047	Larix gmelinii	planted	12	3.14907	Huang, 2011
1995	124.12	50.43	529.917	-1.87394	430.047	Larix gmelinii	planted	19	14.1708	Huang, 2011
1996	124.12	50.43	529.917	-1.87394	430.047	Larix gmelinii	natural	24	25.3136	Huang, 2011
1997	124.23	41.77	430.906	5.70508	693.358	Pinus koraiensis	natural	20	16.7156	Tian et al., 2012
1998	124.35	52.42	574.468	-4.61393	416.104	Larix gmelinii	planted	100	10.985	Qi, 2011
[truncated: 317 more rows]

## Sheet: AppxS5
Appx.S5 Site information and the related carbon density of dead mass (DMC) from 180 studies published between 2004 and 2014.
Site number	Longitude (o)	Latitude(o)	Altitude(m)	MAT (℃)	MAP(mm)	Domain tree species	Forest orgin	Forest age (a)	DMC(MgC hm-2)	References
1	83.2163	45.8609	1400	-0.216667	446	Populus	Natural	10	0.19	Wu, 2009
2	85	45.45	275	9.4625	110	Populus	Planted	10	3	Wei, 2010
3	85	45.5	355	8.95417	115	Populus	Natural	13	1.68	Wei, 2010
4	85.01	45.43	276	9.4875	110	Populus	Natural	15	1.9	Wei, 2010
5	85.01	45.44	276	9.4875	110	Populus	Planted	11	1.87	Wei, 2010
6	85.01	45.48	276	9.4875	110	Populus	Planted	12	1.45	Wei, 2010
7	85.02	45.41	276	9.4875	110	Populus	Planted	14	1.74	Wei, 2010
8	85.02	45.43	276	9.4875	110	Populus	Planted	21	1.38	Ma, 2011
9	85.02	45.42	276	9.4875	110	Populus	Planted	10	3.33	Ma, 2011
10	85.03	45.46	276	9.4875	110	Populus	Natural	18	1.24	Wei, 2010
11	85.03	45.4	276	9.4875	110	Populus	Planted	13	1.34	Wei, 2010
12	85.03	45.41	276	9.4875	110	Populus	Planted	11	2.56	Ma, 2011
13	85.03	45.43	276	9.4875	110	Populus	Planted	12	2.64	Ma, 2011
14	85.03	45.4	276	9.4875	110	Populus	Planted	14	1.93	Ma, 2011
15	85.03	45.44	276	9.4875	110	Populus	Planted	11	2.1	Ma, 2011
16	85.03	45.45	276	9.4875	110	Populus	Planted	12	2.08	Ma, 2011
17	85.04	45.42	276	9.4875	110	Populus	Planted	14	1.48	Ma, 2011
18	85.04	45.41	276	9.4875	110	Populus	Natural	16	1.61	Ma, 2011
19	85.05	45.44	276	9.4875	110	Populus	Natural	12	2.38	Wei, 2010
20	85.05	45.46	276	9.4875	110	Populus	Natural	13	1.87	Ma, 2011
21	85.06	45.43	276	9.4875	110	Populus	Natural	11	2.3	Wei, 2010
22	87.57	47.39	492	5.64167	145	Populus	Planted	35	0.27	Wu, 2009
23	87.83	47.35	504	5.55	147	Populus	Planted	42	0.14	Wu, 2009
24	87.85	47.36	527	5.39583	156	Populus	Planted	48	0.44	Wu, 2009
25	87.86	47.36	527	5.39583	156	Populus	Planted	41	0.56	Wu, 2009
26	87.87	47.35	527	5.39583	156	Populus	Natural	37	0.22	Wu, 2009
27	94.02	29.15	4290	3.02083	460	Picea jezoensis-Abies nephrolepis ,Betula albo-sinensis Burk.	Natural	210	8.69	Fang, 2012
28	95.58	30.25	4843	-0.695833	533	Picea jezoensis-Abies nephrolepis ,Betula albo-sinensis Burk.	Planted	200	58.7	Fang and Xiang, 2008
29	97.15	28.58	3088	8.8125	1171	Pinus yunnanensis	Natural	60	4.05	Yang et al., 2013
30	97.35	28.62	3844	4.77917	855	Pinus yunnanensis	Planted	40	3.06	Yang et al., 2013
31	97.37	28.6	3844	4.77917	855	Pinus yunnanensis	Planted	20	0.6	Yang et al., 2013
32	97.38	28.62	3844	4.77917	855	Pinus yunnanensis	Planted	30	0.7	Yang et al., 2013
33	99.58	27.86	3679	5.2625	775	Pinus yunnanensis	Planted	55	8.01	Yue, 2011
34	99.83	27.75	3512	6.40417	814	Pinus yunnanensis	Planted	70	3.77	Yue, 2011
35	99.83	27.75	3512	6.40417	814	Pinus yunnanensis	Planted	71	2.97	Yue, 2012
36	99.83	27.75	3512	6.40417	814	Pinus yunnanensis	Planted	72	4.59	Yue, 2013
37	99.83	27.75	3512	6.40417	814	Pinus yunnanensis	Planted	65	1.61	Yue, 2011
38	99.83	27.75	3512	6.40417	814	Pinus yunnanensis	Natural	70	2.22	Yue, 2011
39	100.19	21.52	1160	20.4875	1446	Pinus yunnanensis	Planted	30	7.62	Li, 2006
40	100.72	23.79	1609	17.9	1208	Pinus yunnanensis	Planted	27	2.09	Chen et al., 2014
41	100.72	23.79	1609	17.9	1208	Pinus yunnanensis	Planted	22	4.67	Chen et al., 2014
42	100.87	24.36	1478	18.9917	991	Pinus yunnanensis	Natural	18	3.58	Chen et al., 2014
43	100.89	22.21	1042	20.2708	1452	Pinus yunnanensis	Planted	70	3.58	Li, 2006
44	101.09	22.43	1097	19.7125	1491	Pinus yunnanensis	Planted	60	5.2	Li, 2006
45	101.17	21.98	781	21.725	1451	Pinus yunnanensis	Planted	40	4.7	Li, 2006
46	101.2	21.95	781	21.725	1451	Pinus yunnanensis	Planted	100	6.99	Lv, 2006
47	101.22	21.93	781	21.725	1451	Pinus yunnanensis	Natural	80	4.17	Tang et al., 2012
48	101.23	25.5	2043	15.825	929	Pinus yunnanensis	Natural	8	0.58	Yang, 2013
49	101.23	25.5	2043	15.825	929	Pinus yunnanensis	Planted	8	0.09	Yang, 2013
50	101.27	21.9	781	21.725	1451	tropical rain forest	Planted	60	5.84	Qi and Tang, 2008
51	101.27	21.92	781	21.725	1451	Pometia tomentosa,Terminalia myriocarpa Huerch et M.-A.	Planted	47	1.42	Pang, 2009
52	101.27	21.92	781	21.725	1451	tropical rain forest	Planted	7	2.35	Pang, 2009
53	101.27	21.92	781	21.725	1451	Cleistanthus sumatranus	Planted	13	2.69	Pang, 2009
54	101.27	21.92	781	21.725	1451	Hevea brasiliensis	Natural	19	2.91	Pang, 2009
55	101.27	21.92	781	21.725	1451	Hevea brasiliensis	Natural	25	2.94	Pang, 2009
56	101.27	21.92	781	21.725	1451	Hevea brasiliensis	Planted	50	2.85	Xiao et al., 2014
57	101.28	21.9	781	21.725	1451	Hevea brasiliensis	Planted	70	6.22	Qi and Tang, 2008
58	101.31	21.94	781	21.725	1451	Hevea brasiliensis	Planted	80	4.43	Tang et al., 2012
59	101.38	21.72	1185	19.4333	1643	Hevea brasiliensis	Planted	150	3.82	Qi and Tang, 2008
60	101.41	21.81	1185	19.4333	1643	Hevea brasiliensis	Planted	150	2.44	Tang et al., 2012
61	101.41	21.92	884	21.0333	1526	Hevea brasiliensis	Planted	50	3.79	Xiao et al., 2014
62	101.46	21.63	966	20.8083	1623	Hevea brasiliensis	Planted	60	11.56	Li, 2006
63	101.46	21.64	966	20.8083	1623	Hevea brasiliensis	Planted	100	8.09	Li, 2006
64	101.55	21.53	966	20.7292	1637	Hevea brasiliensis	Planted	100	13.5	Lv, 2006
65	101.57	21.63	966	20.7292	1637	Hevea brasiliensis	Planted	100	5.65	Tang et al., 2012
66	101.6	21.45	828	21.625	1609	Hevea brasiliensis	Planted	100	9.5	Lv, 2006
67	101.6	21.93	1156	19.4	1652	Hevea brasiliensis	Planted	50	4.74	Xiao et al., 2014
68	101.666	21.8386	1044	20.0042	1648	Hevea brasiliensis	Planted	50	5.97	Xiao et al., 2014
69	101.8	24.27	1412	19.7083	946	Pinus yunnanensis	Natural	12	2.55	Chen et al., 2014
70	103.04	30	783	16.3958	1570	Metasequoia glyptostroboides	Natural	70	11.27	Chi, 2013
71	103.04	30	783	16.3958	1570	Cunninghamia lanceolata	Natural	45	7.54	Chi, 2013
72	103.4	26.45	2392	11.8333	908	Betula alnoides	Natural	15	2.12	Liu et al., 2013
73	103.4	26.45	2392	11.8333	908	Pinus yunnanensis	Natural	18	4.24	Liu et al., 2013
74	103.4	26.45	2392	11.8333	908	Betula alnoides	Natural	12	2.85	Liu et al., 2013
75	103.4	26.45	2392	11.8333	908	Betula alnoides	Natural	15	7.05	Liu et al., 2013
76	103.45	28.22	1822	12.2167	970	Populus purdomii	Natural	10	1.2	Yang, 2013
77	103.45	28.22	1822	12.2167	970	Populus purdomii	Natural	10	0.16	Yang, 2013
78	103.5	30.22	591	16.7042	1498	Populus purdomii	Natural	48	6.94	Zhang, 2008
79	103.5	30.22	591	16.7042	1498	Pinus massoniana，Cyclobalanopsis glauca	Natural	48	6.61	Zhang, 2008
80	103.5	30.22	591	16.7042	1498	Pinus massoniana，Cyclobalanopsis glauca	Natural	48	1.21	Zhang, 2008
81	103.5	30.22	591	16.7042	1498	Pinus massoniana，Cyclobalanopsis glauca	Natural	48	1.27	Zhang, 2008
82	103.5	30.22	591	16.7042	1498	Pinus massoniana，Cyclobalanopsis glauca	Natural	48	5.34	Zhang, 2008
83	103.5	30.22	591	16.7042	1498	Pinus massoniana，Cyclobalanopsis glauca	Natural	48	1.52	Zhang, 2008
84	104.88	26.46	1812	13.35	1152	Betula alnoides	Planted	45	0.64	Gao et al., 2014
85	104.95	24.55	1215	17.9	1189	Betula alnoides	Planted	50	1.95	Zhang et al., 2013
86	104.98	24.5	1215	17.9	1189	Populus simonii	Planted	30	1.45	Zhang et al., 2013
87	105.04	31.06	432	16.7375	942	Cupressus funebris	Planted	10	1.85	Wu et al., 2008
88	105.04	31.06	432	16.7375	942	Cupressus funebris	Planted	15	3.67	Wu et al., 2008
89	105.04	31.06	432	16.7375	942	Cupressus funebris	Planted	20	4.19	Wu et al., 2008
90	105.04	31.06	432	16.7375	942	Cupressus funebris	Planted	25	2.43	Wu et al., 2008
91	105.04	31.06	432	16.7375	942	Cupressus funebris	Planted	30	1.11	Wu et al., 2008
92	105.25	25.57	1381	16.0333	1320	Quercus mongolica	Planted	5	0.05	Tian et al., 2011
93	105.25	25.57	1381	16.0333	1320	Cupressus funebris	Planted	8	0.04	Tian et al., 2011
94	105.25	25.57	1381	16.0333	1320	Quercus mongolica	Planted	25	0.18	Tian et al., 2011
95	105.3	27.32	1650	13.0125	986	Cunninghamia lanceolata	Natural	15	2.11	Yang, 2013
96	105.3	27.32	1650	13.0125	986	Cunninghamia lanceolata	Natural	15	0.8	Yang, 2013
97	105.37	29.13	316	18.25	1104	Pinus massoniana，Cyclobalanopsis glauca	Planted	21	0.63	Wei et al., 2007
98	105.37	29.13	316	18.25	1104	Pinus massoniana，Cyclobalanopsis glauca	Planted	21	0.64	Wei et al., 2007
99	105.37	29.13	316	18.25	1104	Pinus massoniana，Cyclobalanopsis glauca	Planted	21	0.68	Wei et al., 2007
100	105.53	25.83	1165	16.925	1294	Quercus mongolica	Planted	5	0.05	Tian et al., 2011
101	105.71	26.34	1331	15.4625	1240	Quercus mongolica	Planted	45	0.73	Liu et al., 2013
102	105.92	29.38	392	17.9375	1086	Pinus massoniana，Cyclobalanopsis glauca	Natural	10	1.85	Yang, 2013
103	105.92	29.38	392	17.9375	1086	Pinus massoniana，Cyclobalanopsis glauca	Natural	10	0.97	Yang, 2013
104	106.02	24.47	657	20.4042	1145	Quercus mongolica	Planted	85	1.34	Zhang et al., 2013
105	106.1	34.25	1695	9.2	664	Quercus	Planted	60	0.58	Cheng, 2007
106	106.1	34.25	1695	9.2	664	Pinus tabuliformis	Natural	40	0.53	Cheng, 2007
107	106.1	34.25	1695	9.2	664	Quercus	Natural	50	0.55	Cheng, 2007
108	106.1	34.25	1695	9.2	664	Populus	Natural	40	0.48	Cheng, 2007
109	106.1	34.25	1695	9.2	664	Pinus armandii	Natural	30	0.53	Cheng, 2007
110	106.1	34.25	1695	9.2	664	Picea, Abies	Natural	60	0.53	Cheng, 2007
111	106.1	34.25	1695	9.2	664	Quercus	Natural	50	0.44	Cheng, 2007
112	106.18	24.17	552	21.0167	1141	Quercus mongolica	Planted	80	2.82	Zhang et al., 2013
113	106.19	33.93	1162	11.9917	687	Pinus bungeana	Natural	68	10.74	Li, 2013
114	106.2	33.93	1162	11.9917	687	Pinus bungeana	Planted	16	1.14	Li, 2013
115	106.2	35.56	2284	5.09583	565	Larix	Natural	29	6.21	Ma, 2013
116	106.21	33.93	1162	11.9917	687	Pinus bungeana	Natural	50	5.69	Li, 2013
117	106.22	33.95	1162	11.9917	687	Pinus bungeana	Planted	35	3.49	Li, 2013
118	106.26	35.47	2339	4.91667	591	Pinus armandii	Planted	48	6.46	Ma, 2013
119	106.26	38.49	1113	8.86667	197	Larix	Natural	46	5.7	Gao et al.,
120	106.26	38.49	1113	8.86667	197	Pinus tabuliformis	Planted	32	3.6	Gao et al.,
121	106.26	38.49	1113	8.86667	197	Picea, Abies	Planted	48	7.9	Gao et al.,
122	106.26	38.49	1113	8.86667	197	Populus	Planted	40	2.4	Gao et al.,
123	106.27	35.6	2284	5.09583	565	Pinus armandii	Natural	40	15.97	Cheng and Zou, 1990
124	106.27	35.6	2284	5.09583	565	Populus	Planted	50	3.42	Cheng and Zou, 1990
125	106.27	35.6	2284	5.09583	565	Betula	Planted	50	2.02	Cheng and Zou, 1990
126	106.27	35.6	2284	5.09583	565	Quercus	Planted	50	2.93	Cheng and Zou, 1990
127	106.28	35.49	2339	4.91667	591	Quercus	Planted	45	4.23	Ma, 2013
128	106.36	35.39	1899	7.24583	575	Pinus tabuliformis	Planted	30	3.46	Ma, 2013
129	106.43	24.83	1315	16.3958	1329	Quercus mongolica	Planted	85	0.87	Zhang et al., 2013
130	106.49	29.35	313	18.6208	1087	Castanopsis hystrix	Planted	60	3.53	Chen, 2007
131	106.52	33.9	1399	10.5083	747	Quercus	Natural	30	1.69	Cui, 2013
132	106.52	33.9	1399	10.5083	747	Quercus	Planted	50	1.01	Cui, 2013
133	106.52	33.9	1399	10.5083	747	Quercus	Planted	70	0.93	Cui, 2013
134	106.52	33.9	1399	10.5083	747	Quercus	Planted	100	0.77	Cui, 2013
135	106.53	33.9	1399	10.5083	747	Quercus	Planted	120	1.35	Cui, 2013
136	106.68	29.63	288	18.6208	1089	Pinus massoniana，Cyclobalanopsis glauca	Natural	46	2.34	Zhang et al., 2009
137	106.77	22.1	348	21.6375	1278	Manglietia fordiana,Carya cathayensis, Castanopsis fargesii, Maesa japonica	Planted	29	2.35	Wang et al., 2013
138	106.77	22.1	348	21.6375	1278	Castanopsis hystrix	Planted	33	2.82	Wang et al., 2013
139	106.77	22.1	348	21.6375	1278	Pinus massoniana，Cyclobalanopsis glauca	Planted	33	1.41	Wang et al., 2013
140	106.78	26.55	1135	16.0333	1183	Quercus mongolica	Natural	25	3.27	Cao, 2012
141	106.78	26.55	1135	16.0333	1183	Quercus mongolica	Natural	33	1.96	Cao, 2012
142	106.78	26.55	1135	16.0333	1183	Quercus mongolica	Natural	10	1.05	Cao, 2012
143	106.78	26.55	1135	16.0333	1183	Quercus mongolica	Natural	38	1.15	Cao, 2012
144	106.88	22.04	265	22.0208	1328	Manglietia fordiana,Carya cathayensis, Castanopsis fargesii, Maesa japonica	Planted	100	2.92	Ming et al., 2012
145	107	29.96	398	17.75	1118	Cupressus funebris	Planted	40	1.65	Chen, 2007
146	106.9	24.54	841	18.8333	1298	Robinia pseudoacacia	Planted	8	0.26	Zhang et al., 2011
147	107.07	34.58	929	12.0083	664	Populus	Natural	10	1.04	Xu, 2012
148	107.07	34.58	929	12.0083	664	Quercus aliena var．acuteserrataMaxim．	Planted	10	0.14	Xu, 2012
149	107.09	34.61	929	12.0083	664	Populus	Planted	10	1.02	Wang, 2011
150	107.09	34.61	929	12.0083	664	Populus	Planted	25	1.97	Wang, 2011
151	107.09	34.61	929	12.0083	664	Populus	Planted	45	3.48	Wang, 2011
152	107.1	32.75	1476	10.7	1002	Quercus mongolica	Planted	30	0.75	Cui, 2013
153	107.11	34.62	929	12.0083	664	Robinia pseudoacacia	Planted	8	0.84	Zhang et al., 2009
154	107.12	34.61	929	12.0083	664	Quercus mongolica	Planted	10	0.01	Zhang et al., 2013
155	107.12	34.61	929	12.0083	664	Pinus massoniana	Planted	15	0.02	Zhang et al., 2013
156	107.12	34.61	929	12.0083	664	Pinus massoniana	Planted	25	0.22	Zhang et al., 2013
157	107.12	34.61	929	12.0083	664	Pinus massoniana	Planted	35	0.34	Zhang et al., 2013
158	107.12	32.79	1476	10.7	1002	Cunninghamia lanceolata	Planted	60	0.69	Cui, 2013
159	107.13	34.65	929	12.0083	664	Robinia pseudoacacia	Natural	6	1.36	Wang, 2010
160	107.13	34.65	929	12.0083	664	Robinia pseudoacacia	Planted	9	1.1	Wang, 2010
161	107.13	36.75	1483	8.19167	390	Robinia pseudoacacia	Planted	8	0.42	Liu et al., 2013
162	107.13	36.75	1483	8.19167	390	Robinia pseudoacacia	Planted	8	0.39	Liu et al., 2013
163	107.13	36.75	1483	8.19167	390	Mytilaria laosensis	Planted	6	0.18	Liu et al., 2013
164	107.13	36.75	1483	8.19167	390	Robinia pseudoacacia	Planted	9	0.39	Liu et al., 2013
165	107.16	34.76	950	11.875	638	Populus	Natural	45	3.48	Xu et al., 2012
166	107.18	32.7	1590	10.0583	1029	Quercus mongolica	Natural	50	0.69	Cui, 2013
167	107.2	32.77	1590	10.0583	1029	Quercus mongolica	Planted	40	0.84	Cui, 2013
168	107.24	32.69	1590	10.0583	1029	Quercus mongolica	Planted	70	1.05	Cui, 2013
169	107.3	29.75	365	17.8	1116	Pinus massoniana，Cyclobalanopsis glauca	Planted	30	4.25	Chen, 2007
170	107.38	35.33	1215	10.3167	593	Robinia pseudoacacia	Natural	35	2.32	Cheng, 2014
171	107.43	30.11	431	17.2708	1178	Pinus armandii	Planted	30	4.87	Chen, 2007
172	107.48	24.98	673	19.0417	1376	Cunninghamia lanceolata	Planted	8	0.52	He et al., 2009
173	107.48	24.98	673	19.0417	1376	Cunninghamia lanceolata	Planted	14	1.71	He et al., 2009
174	107.48	24.98	673	19.0417	1376	Cunninghamia lanceolata	Planted	28	3.06	He et al., 2009
175	107.5	33.83	1574	9.30417	854	Quercus	Planted	60	1.08	Han et al., 2010
176	107.5	33.83	1574	9.30417	854	Quercus	Planted	60	1.16	Han et al., 2010
177	107.5	33.83	1574	9.30417	854	Quercus	Planted	60	0.97	Han et al., 2010
178	107.5	33.83	1574	9.30417	854	Quercus	Natural	60	0.87	Han et al., 2010
179	107.64	26.48	953	15.8625	1232	Pinus massoniana，Cyclobalanopsis glauca	Planted	24	0.88	Li and Ding, 2013
180	107.64	26.48	953	15.8625	1232	Cunninghamia lanceolata	Natural	10	9.44	Li and Ding, 2013
181	107.64	26.48	953	15.8625	1232	Pinus massoniana，Cyclobalanopsis glauca	Natural	13	6.7	Li and Ding, 2013
182	107.64	26.48	953	15.8625	1232	Castanopsis hystrix	Planted	15	6.5	Li and Ding, 2013
183	107.64	26.48	953	15.8625	1232	Quercus mongolica	Natural	11	1.24	Li and Ding, 2013
184	107.68	35.23	1112	10.8125	588	Robinia pseudoacacia	Natural	30	2.65	Cheng, 2014
185	107.7	30.02	466	16.95	1246	Quercus	Planted	80	3.66	Chen, 2007
186	107.74	30.22	455	17.0083	1252	Cyclobalanopsis glauca, Quercus acutissima, Cinnamomum camphora	Planted	70	3.62	Chen, 2007
187	107.74	30.22	455	17.0083	1252	Cyclobalanopsis glauca, Quercus acutissima, Cinnamomum camphora	Planted	71	3.94	Chen, 2008
188	107.74	30.22	455	17.0083	1252	Cyclobalanopsis glauca, Quercus acutissima, Cinnamomum camphora	Planted	72	3.01	Chen, 2009
189	107.92	24.83	407	20.3083	1455	Eucalyptus	Natural	5	1.65	He, 2012
190	107.92	24.83	407	20.3083	1455	Quercus mongolica	Natural	5	0.39	He, 2012
191	107.92	24.83	407	20.3083	1455	Quercus mongolica	Planted	5	1.36	He, 2012
192	107.92	24.83	407	20.3083	1455	Quercus mongolica	Natural	20	1.11	He, 2012
193	107.92	24.83	407	20.3083	1455	Platycladus orientalis	Natural	20	1.63	He, 2012
194	107.96	30.42	463	16.9375	1289	Cunninghamia lanceolata	Planted	40	4.98	Chen, 2007
195	108.09	34.7	1100	11.175	640	Robinia pseudoacacia	Planted	7	1.61	Wang, 2010
196	108.09	34.7	1100	11.175	640	Robinia pseudoacacia	Natural	7	1.61	Zhang et al., 2011
197	108.09	34.7	1100	11.175	640	Pinus tabuliformis	Natural	6	0.91	Zhang et al., 2011
198	108.12	30.28	327	17.5875	1267	Bamboo	Planted	20	2.74	Chen, 2007
199	108.17	35.05	1129	10.9208	602	Bamboo	Planted	20	22.88	Meng, 2010
200	108.17	35.05	1129	10.9208	602	Bamboo	Planted	50	35.43	Yang, 2010
201	108.23	22.66	140	22.1875	1475	Bamboo	Natural	8	0.64	Li, 2013
202	108.23	22.66	140	22.1875	1475	Eucalyptus	Planted	8	1.01	Li, 2013
203	108.23	22.66	140	22.1875	1475	Eucalyptus	Planted	5	3.39	Li, 2013
204	108.27	36.03	1397	8.8375	515	Robinia pseudoacacia	Planted	5	1.21	Shen and Zhang, 2014
205	108.27	36.03	1397	8.8375	515	Robinia pseudoacacia	Planted	5	0.61	Shen and Zhang, 2014
206	108.27	36.03	1397	8.8375	515	Robinia pseudoacacia	Planted	8	1.21	Shen and Zhang, 2014
207	108.27	36.03	1397	8.8375	515	Robinia pseudoacacia	Planted	8	1.2	Shen and Zhang, 2014
208	108.27	36.03	1397	8.8375	515	Robinia pseudoacacia	Planted	11	1.2	Shen and Zhang, 2014
209	108.27	36.03	1397	8.8375	515	Robinia pseudoacacia	Planted	11	1.2	Shen and Zhang, 2014
210	108.29	24.46	299	20.8583	1534	Pinus massoniana，Cyclobalanopsis glauca	Natural	8	4.04	Tao et al., 2012
211	108.29	24.46	299	20.8583	1534	Pinus massoniana，Cyclobalanopsis glauca	Natural	8	3.41	Tao et al., 2012
212	108.29	24.46	299	20.8583	1534	Pinus massoniana，Cyclobalanopsis glauca	Natural	8	2.67	Tao et al., 2012
213	108.3	24.72	362	20.25	1483	Quercus mongolica	Planted	50	1.67	Zhu, 2009
214	108.3	24.72	362	20.25	1483	Quercus mongolica	Planted	100	2.78	Zhu, 2009
215	108.31	22.68	122	22.3042	1391	Manglietia fordiana,Carya cathayensis, Castanopsis fargesii, Maesa japonica	Planted	27	1.02	Mo et al., 2011
216	108.31	22.68	122	22.3042	1391	Manglietia fordiana,Carya cathayensis, Castanopsis fargesii, Maesa japonica	Planted	17	1.3	Huang et al., 2011
217	108.34	35.93	1463	8.60417	538	Pinus tabuliformis	Planted	6	0.2	Shen et al., 2013
218	108.34	35.93	1463	8.60417	538	Pinus tabuliformis	Planted	6	0.27	Shen et al., 2013
219	108.34	35.93	1463	8.60417	538	Pinus tabuliformis	Planted	9	0.34	Shen et al., 2013
220	108.34	35.93	1463	8.60417	538	Pinus tabuliformis	Planted	9	0.39	Shen et al., 2013
221	108.34	35.93	1463	8.60417	538	Pinus tabuliformis	Planted	12	0.46	Shen et al., 2013
222	108.34	35.93	1463	8.60417	538	Pinus tabuliformis	Planted	12	0.58	Shen et al., 2013
223	108.34	24.47	280	20.7917	1536	Pinus massoniana，Cyclobalanopsis glauca	Natural	15	6.1	Tao et al., 2011
224	108.34	24.47	280	20.7917	1536	Pinus massoniana，Cyclobalanopsis glauca	Natural	35	4.16	Tao et al., 2011
225	108.34	24.47	280	20.7917	1536	Pinus massoniana，Cyclobalanopsis glauca	Natural	45	5.69	Tao et al., 2011
226	108.34	24.47	280	20.7917	1536	Pinus massoniana，Cyclobalanopsis glauca	Natural	60	7.26	Tao et al., 2011
227	108.34	24.47	280	20.7917	1536	Cunninghamia lanceolata	Natural	60	4.61	Tao et al., 2011
228	108.34	24.47	280	20.7917	1536	Eucalyptus	Natural	15	4.69	Tao et al., 2011
229	108.34	24.47	280	20.7917	1536	Eucalyptus	Natural	8	4.04	Tao et al., 2011
230	108.34	24.47	280	20.7917	1536	Eucalyptus	Natural	8	3.41	Tao et al., 2011
231	108.34	24.47	280	20.7917	1536	Eucalyptus	Natural	8	2.67	Tao et al., 2011
232	108.34	24.47	280	20.7917	1536	Pinus massoniana，Cyclobalanopsis glauca	Planted	9	4.16	Tao et al., 2012
233	108.34	24.47	280	20.7917	1536	Pinus massoniana，Cyclobalanopsis glauca	Planted	9	5.69	Tao et al., 2012
234	108.34	24.47	280	20.7917	1536	Cunninghamia lanceolata	Planted	12	4.61	Tao et al., 2012
235	108.34	24.47	280	20.7917	1536	Cunninghamia lanceolata	Natural	15	4.69	Tao et al., 2011
236	108.35	22.97	141	22.0875	1432	Acacia mangium	Natural	8	3.15	He et al., 2009
237	108.35	22.97	141	22.0875	1432	Acacia mangium	Natural	7	4.14	He et al., 2009
238	108.35	22.97	141	22.0875	1432	Acacia mangium	Planted	11	5.81	He et al., 2009
239	108.43	30.78	374	17.3958	1263	Pinus massoniana，Cyclobalanopsis glauca	Planted	8	2.02	Yang, 2013
240	108.43	30.78	374	17.3958	1263	Pinus massoniana，Cyclobalanopsis glauca	Natural	8	1	Yang, 2013
241	108.45	33.45	1710	8.69167	946	Pinus tabuliformis	Natural	27	2.66	Shen, 2013
242	108.45	33.45	1710	8.69167	946	Quercus mongolica	Natural	32	1.3	Shen, 2013
243	108.45	33.45	1710	8.69167	946	Pinus tabuliformis	Natural	60	2.91	Shen, 2013
244	108.45	33.45	1710	8.69167	946	Pinus tabuliformis	Natural	60	2.58	Shen, 2013
245	108.45	33.45	1710	8.69167	946	Pinus tabuliformis	Natural	60	2.76	Shen, 2013
246	108.45	33.45	1710	8.69167	946	Pinus tabuliformis	Planted	60	2.34	Shen, 2013
247	108.45	33.45	1710	8.69167	946	Pinus tabuliformis	Natural	60	1.05	Shen, 2013
248	108.45	33.45	1710	8.69167	946	Pinus tabuliformis	Planted	60	1.2	Shen, 2013
249	108.45	33.45	1710	8.69167	946	Pinus tabuliformis	Planted	60	1.4	Shen, 2013
250	108.45	33.45	1710	8.69167	946	Pinus tabuliformis	Planted	60	0.91	Shen, 2013
251	108.45	33.45	1710	8.69167	946	Pinus tabuliformis	Planted	35	1.15	Shen, 2013
252	108.45	33.45	1710	8.69167	946	Pinus tabuliformis	Planted	50	1.24	Shen, 2013
253	108.45	33.45	1710	8.69167	946	Pinus tabuliformis	Planted	60	1.84	Shen, 2013
254	108.5	33.22	1320	10.7167	917	Pinus tabuliformis	Natural	80	9.33	Li et al., 2014
255	108.55	35.08	1507	8.97083	643	Robinia pseudoacacia	Natural	30	1.53	Cheng, 2014
256	108.58	31.08	439	17.0458	1214	Pinus massoniana，Cyclobalanopsis glauca	Planted	40	2.63	Chen, 2007
257	108.58	34.02	488	14.325	614	Pinus tabuliformis	Planted	6	0.89	Wang, 2010
258	108.58	34.02	488	14.325	614	Populus	Planted	7	1.22	Wang, 2010
259	108.66	19.02	9	25.0375	1026	Eucalyptus	Planted	8	1.88	Shi et al., 2011
260	108.7	36.43	1402	8.50833	491	Pinus tabuliformis	Planted	6	0.19	Shen et al., 2013
261	108.7	36.43	1402	8.50833	491	Pinus tabuliformis	Planted	6	0.34	Shen et al., 2013
262	108.7	36.43	1402	8.50833	491	Pinus tabuliformis	Planted	9	0.46	Shen et al., 2013
263	108.7	36.43	1402	8.50833	491	Pinus tabuliformis	Natural	9	0.27	Shen et al., 2013
264	108.7	36.43	1402	8.50833	491	Pinus tabuliformis	Natural	12	0.38	Shen et al., 2013
265	108.7	36.43	1402	8.50833	491	Pinus tabuliformis	Planted	12	0.58	Shen et al., 2013
266	108.71	35.71	1407	9.0125	560	Pinus tabuliformis	Planted	40	35.43	Song and Zhang, 2010
267	108.71	35.71	1407	9.0125	560	Pinus tabuliformis	Planted	40	30.01	Song and Zhang, 2010
268	108.71	35.71	1407	9.0125	560	Pinus tabuliformis	Planted	40	20.16	Song and Zhang, 2010
269	108.79	24.97	472	18.95	1494	Cinnamomum camphora	Planted	18	9.9	Tao, 2012
270	108.79	24.97	472	18.95	1494	Cinnamomum camphora	Planted	22	1.82	Tao, 2012
271	108.79	24.97	472	18.95	1494	Cinnamomum camphora	Planted	18	2.87	Tao, 2012
272	108.79	24.97	472	18.95	1494	Cinnamomum camphora	Planted	18	1.05	Tao, 2012
273	108.79	24.97	472	18.95	1494	Cinnamomum camphora	Planted	18	0.73	Tao, 2012
274	108.79	24.97	472	18.95	1494	Cinnamomum camphora	Planted	18	0.52	Tao, 2012
275	108.79	24.97	472	18.95	1494	Cinnamomum camphora	Planted	18	0.67	Tao, 2012
276	108.79	24.97	472	18.95	1494	Cinnamomum camphora	Planted	18	1.17	Tao, 2012
277	108.79	24.97	472	18.95	1494	Cinnamomum camphora	Planted	18	1.4	Tao, 2012
278	108.88	35.45	1324	9.7125	592	Cinnamomum camphora	Planted	9	1.57	Yang et al., 2014
279	108.88	35.45	1324	9.7125	592	Cinnamomum camphora	Natural	23	6.15	Yang et al., 2014
280	108.88	35.45	1324	9.7125	592	Cinnamomum camphora	Natural	33	6.71	Yang et al., 2014
281	108.88	35.45	1324	9.7125	592	Cinnamomum camphora	Natural	47	9.43	Yang et al., 2014
282	108.92	24.99	307	19.6958	1492	Pinus massoniana，Cyclobalanopsis glauca	Planted	8	1.5	Tao, 2012
283	108.92	24.99	307	19.6958	1492	Pinus massoniana，Cyclobalanopsis glauca	Planted	13	2.64	Tao, 2012
284	108.92	24.99	307	19.6958	1492	Pinus massoniana，Cyclobalanopsis glauca	Planted	22	2.55	Tao, 2012
285	108.92	24.99	307	19.6958	1492	Cunninghamia lanceolata	Planted	6	1.95	Tao, 2012
286	108.92	24.99	307	19.6958	1492	Cunninghamia lanceolata	Planted	18	4.87	Tao, 2012
287	108.92	24.99	307	19.6958	1492	Cunninghamia lanceolata	Planted	21	16.04	Tao, 2012
288	108.92	24.99	307	19.6958	1492	Cunninghamia lanceolata	Planted	28	3.49	Tao, 2012
289	108.92	24.99	307	19.6958	1492	Cunninghamia lanceolata	Planted	36	4.76	Tao, 2012
290	108.92	24.99	307	19.6958	1492	Eucalyptus	Planted	8	0.85	Tao, 2012
291	108.92	24.99	307	19.6958	1492	Eucalyptus	Planted	8	1.9	Tao, 2012
292	108.92	24.99	307	19.6958	1492	Eucalyptus	Planted	8	2.36	Tao, 2012
293	109.09	36.91	1285	8.64167	469	Robinia pseudoacacia	Natural	5	0.1	Li and Liu, 2014
294	109.09	36.91	1285	8.64167	469	Robinia pseudoacacia	Natural	9	0.02	Li and Liu, 2014
295	109.09	36.91	1285	8.64167	469	Robinia pseudoacacia	Natural	20	0.11	Li and Liu, 2014
296	109.09	36.91	1285	8.64167	469	Robinia pseudoacacia	Natural	30	0.07	Li and Liu, 2014
297	109.09	36.91	1285	8.64167	469	Robinia pseudoacacia	Natural	38	0.08	Li and Liu, 2014
298	109.09	36.91	1285	8.64167	469	Robinia pseudoacacia	Natural	56	0.14	Li and Liu, 2014
299	109.09	36.91	1285	8.64167	469	Robinia pseudoacacia	Planted	5	0.1	Li and Liu, 2014
300	109.09	36.91	1285	8.64167	469	Robinia pseudoacacia	Planted	9	0.02	Li and Liu, 2014
301	109.09	36.91	1285	8.64167	469	Robinia pseudoacacia	Planted	20	0.11	Li and Liu, 2014
302	109.09	36.91	1285	8.64167	469	Robinia pseudoacacia	Planted	30	0.07	Li and Liu, 2014
303	109.09	36.91	1285	8.64167	469	Robinia pseudoacacia	Planted	38	0.08	Li and Liu, 2014
304	109.09	36.91	1285	8.64167	469	Robinia pseudoacacia	Planted	56	0.14	Li and Liu, 2014
305	109.25	36.75	1217	9.00417	497	Robinia pseudoacacia	Natural	30	1.05	Ai et al., 2014
306	109.25	36.75	1217	9.00417	497	Robinia pseudoacacia	Natural	30	1.1	Ai et al., 2014
307	109.27	36.76	1217	9.00417	497	Robinia pseudoacacia	Natural	37	0.98	Ai et al., 2014
308	109.27	36.76	1217	9.00417	497	Robinia pseudoacacia	Natural	37	0.5	Ai et al., 2014
309	109.33	36.86	1259	8.69583	478	Robinia pseudoacacia	Planted	9	1.31	Zhao et al., 2013
310	109.33	36.86	1259	8.69583	478	Robinia pseudoacacia	Planted	10	1.13	Zhao et al., 2013
311	109.33	36.75	1217	9.00417	497	Robinia pseudoacacia	Natural	9	1.38	Zhao et al., 2013
312	109.33	36.75	1217	9.00417	497	Robinia pseudoacacia	Natural	9	1.4	Ai et al., 2014
313	109.38	35.98	1057	10.5292	544	Quercus	Natural	120	1.62	Cui, 2013
314	109.38	35.98	1057	10.5292	544	Quercus mongolica	Planted	40	1.78	Cui, 2013
315	109.38	35.98	1057	10.5292	544	Quercus	Natural	50	1.58	Cui, 2013
316	109.39	35.98	1057	10.5292	544	Quercus	Planted	60	1.87	Cui, 2013
317	109.39	35.98	1057	10.5292	544	Quercus	Natural	80	1.79	Cui, 2013
318	109.39	36.82	1156	9.24167	510	Robinia pseudoacacia	Natural	17	0.73	Cui, 2013
319	109.39	36.82	1156	9.24167	510	Robinia pseudoacacia	Natural	17	0.7	Ai et al., 2014
320	109.45	28.4	653	15.2417	1361	Quercus aliena var. acuteserrata,Pobulus davidiana	Natural	5	0.65	Fang et al., 2010
321	109.45	28.4	653	15.2417	1361	Quercus aliena var. acuteserrata,Quercus variabilis Bl.,Pinus sylvestris var. mongolica Litv. ,pinus elliottii,Pinus massoniana Lamb,Larix gmelinii （Rupr.）Kuzen.,PinusarmandiiFranch	Natural	8	0.81	Fang et al., 2010
322	109.45	28.4	653	15.2417	1361	Quercus aliena var. acuteserrata,Quercus variabilis Bl.,Pinus sylvestris var. mongolica Litv. ,pinus elliottii,Pinus massoniana Lamb,Larix gmelinii （Rupr.）Kuzen.,PinusarmandiiFranch	Natural	14	1.52	Fang et al., 2010
323	109.5	26.8	461	16.5333	1269	Cunninghamia lanceolata	Natural	16	3.43	Xiao, 2007
324	109.58	19.53	117	24.275	1267	Eucalyptus	Planted	8	0.67	Xiang, 2012
325	109.58	19.53	117	24.275	1267	Eucalyptus	Planted	8	2.74	Xiang, 2012
326	109.58	19.53	117	24.275	1267	Eucalyptus	Planted	8	4.72	Xiang, 2012
327	109.58	19.53	117	24.275	1267	Eucalyptus urophylla	Planted	8	8.58	Xiang, 2012
328	109.58	19.53	117	24.275	1267	Eucalyptus urophylla	Planted	5	4.04	Xiang, 2012
329	109.58	19.53	117	24.275	1267	Eucalyptus urophylla	Planted	6	6.29	Xiang, 2012
330	109.6	36.06	1234	9.38333	540	Quercus	Natural	35	6.03	Wang et al., 2012
331	109.6	36.06	1234	9.38333	540	Quercus	Natural	75	3.15	Wang et al., 2012
332	109.6	36.06	1234	9.38333	540	Quercus	Natural	105	4.37	Wang et al., 2012
333	109.69	19.92	34	24.1167	662	Eucalyptus	Natural	8	0.56	Xiang, 2012
334	109.69	19.92	34	24.1167	662	Eucalyptus	Planted	8	2.28	Xiang, 2012
335	109.69	19.92	34	24.1167	662	Eucalyptus	Planted	8	2.34	Xiang, 2012
336	109.69	19.92	34	24.1167	662	Eucalyptus	Planted	8	3.18	Xiang, 2012
337	109.69	19.92	34	24.1167	662	Eucalyptus	Planted	5	3.37	Xiang, 2012
338	109.69	19.92	34	24.1167	662	Eucalyptus	Planted	6	2.36	Xiang, 2012
339	109.75	19.27	328	23.4333	1673	Hevea brasiliensis	Natural	8	2.44	Liao, 2013
340	109.75	19.27	328	23.4333	1673	Hevea brasiliensis	Planted	12	2.51	Liao, 2013
341	109.75	19.27	328	23.4333	1673	Hevea brasiliensis	Planted	15	2.95	Liao, 2013
342	109.75	19.27	328	23.4333	1673	Hevea brasiliensis	Natural	19	3.55	Liao, 2013
343	109.75	19.27	328	23.4333	1673	Hevea brasiliensis	Planted	24	3.84	Liao, 2013
344	109.78	26.9	405	16.6208	1309	Cunninghamia lanceolata	Planted	20	2.29	Huang et al., 2004
345	109.78	26.9	405	16.6208	1309	phoebe	Planted	20	2.73	Huang et al., 2004
346	109.78	26.9	405	16.6208	1309	Cunninghamia lanceolata	Natural	20	1.94	Huang et al., 2004
347	109.78	26.92	405	16.6208	1309	Cunninghamia lanceolata	Planted	11	0.4	Wang et al., 2009
348	109.78	26.92	405	16.6208	1309	Quercus aliena var. acuteserrata,Quercus variabilis Bl.,Pinus sylvestris var. mongolica Litv. ,pinus elliottii,Pinus massoniana Lamb,Larix gmelinii （Rupr.）Kuzen.,PinusarmandiiFranch	Planted	11	0.54	Wang et al., 2009
349	109.78	26.92	405	16.6208	1309	Quercus aliena var. acuteserrata,Quercus variabilis Bl.,Pinus sylvestris var. mongolica Litv. ,pinus elliottii,Pinus massoniana Lamb,Larix gmelinii （Rupr.）Kuzen.,PinusarmandiiFranch	Planted	11	0.7	Wang et al., 2009
350	109.81	19.17	328	23.4333	1673	Eucalyptus	Planted	8	2.85	Shi et al., 2011
351	109.83	26.87	405	16.6208	1309	phoebe	Planted	47	3.65	Zheng, 2012
352	109.83	26.87	405	16.6208	1309	Pinus massoniana，Cyclobalanopsis glauca	Planted	67	3.61	Zheng, 2012
353	109.83	26.87	405	16.6208	1309	Castanopsis hystrix	Planted	38	5.35	Zheng, 2012
354	109.83	29.18	615	15.4958	1455	Castanopsis hystrix	Planted	38	4.1	Shao et al., 2014
355	109.84	19.04	255	23.9042	1716	Eucalyptus	Planted	8	0.48	Xiang, 2012
356	109.84	19.04	255	23.9042	1716	Eucalyptus	Planted	8	0.82	Xiang, 2012
357	109.84	19.04	255	23.9042	1716	Eucalyptus	Planted	8	2.31	Xiang, 2012
358	109.84	19.04	255	23.9042	1716	Eucalyptus	Natural	8	4.23	Xiang, 2012
359	109.84	19.04	255	23.9042	1716	Eucalyptus	Natural	5	1.66	Xiang, 2012
360	109.84	19.04	255	23.9042	1716	Eucalyptus	Natural	6	1.42	Xiang, 2012
361	109.85	22.55	263	20.8625	1336	Cunninghamia lanceolata	Planted	25	2.63	Mo et al., 2012
362	109.85	22.55	263	20.8625	1336	Cunninghamia lanceolata	Planted	25	2.73	Mo et al., 2012
363	109.85	22.55	263	20.8625	1336	Cunninghamia lanceolata	Planted	30	1.92	Mo et al., 2012
364	109.85	22.55	263	20.8625	1336	Cunninghamia lanceolata	Natural	31	2.63	Jiang et al., 2012
365	109.86	20.84	23	23.5583	1198	Eucalyptus	Natural	5	0.81	Wang et al., 2013
366	109.86	20.84	23	23.5583	1198	Eucalyptus	Planted	5	1.56	Wang et al., 2013
367	109.86	20.84	23	23.5583	1198	Eucalyptus	Planted	5	1.4	Wang et al., 2013
368	109.86	20.84	23	23.5583	1198	Eucalyptus	Planted	5	0.94	Wang et al., 2013
369	109.86	20.84	23	23.5583	1198	Eucalyptus	Planted	5	1.14	Wang et al., 2013
370	109.86	20.84	23	23.5583	1198	Eucalyptus	Natural	5	2.21	Wang et al., 2013
371	109.86	20.84	23	23.5583	1198	Eucalyptus	Natural	5	0.94	Wang et al., 2013
372	109.86	20.84	23	23.5583	1198	Eucalyptus	Natural	5	1.33	Wang et al., 2013
373	109.86	20.84	23	23.5583	1198	Eucalyptus	Natural	5	0.33	Wang et al., 2013
374	109.86	20.84	23	23.5583	1198	Eucalyptus	Natural	5	1.4	Wang et al., 2013
375	109.86	20.84	23	23.5583	1198	Eucalyptus	Natural	5	1.53	Wang et al., 2013
376	109.86	20.84	23	23.5583	1198	Eucalyptus	Natural	5	2.4	Wang et al., 2013
377	109.86	20.84	23	23.5583	1198	Eucalyptus	Natural	5	1.69	Wang et al., 2013
378	109.86	20.84	23	23.5583	1198	Eucalyptus	Natural	5	1.07	Wang et al., 2013
379	109.86	20.84	23	23.5583	1198	Eucalyptus	Natural	5	1.3	Wang et al., 2013
380	109.86	20.84	23	23.5583	1198	Eucalyptus	Natural	5	0.78	Wang et al., 2013
381	109.86	20.84	23	23.5583	1198	Eucalyptus	Natural	5	1.46	Wang et al., 2013
382	109.86	20.84	23	23.5583	1198	Eucalyptus	Natural	5	2.6	Wang et al., 2013
383	109.86	20.84	23	23.5583	1198	Eucalyptus	Natural	5	2.01	Wang et al., 2013
384	109.86	20.84	23	23.5583	1198	Eucalyptus	Natural	5	2.5	Wang et al., 2013
385	109.86	20.84	23	23.5583	1198	Eucalyptus	Planted	5	1.98	Wang et al., 2013
386	109.86	20.84	23	23.5583	1198	Eucalyptus	Planted	5	2.27	Wang et al., 2013
387	109.86	20.84	23	23.5583	1198	Eucalyptus	Planted	5	1.27	Wang et al., 2013
388	109.86	20.84	23	23.5583	1198	Eucalyptus	Planted	5	1.14	Wang et al., 2013
389	109.86	20.84	23	23.5583	1198	Eucalyptus	Planted	5	2.08	Wang et al., 2013
390	109.86	20.84	23	23.5583	1198	Eucalyptus	Planted	5	1.23	Wang et al., 2013
391	109.86	20.84	23	23.5583	1198	Eucalyptus	Planted	5	2.01	Wang et al., 2013
392	109.86	20.84	23	23.5583	1198	Eucalyptus	Planted	5	1.92	Wang et al., 2013
393	109.86	20.84	23	23.5583	1198	Eucalyptus	Planted	5	2.4	Wang et al., 2013
394	109.86	20.84	23	23.5583	1198	Eucalyptus	Planted	5	1.59	Wang et al., 2013
395	109.88	26.87	483	16.1958	1341	Castanopsis hystrix	Planted	20	0.2	Zeng et al., 2013
396	109.88	26.87	483	16.1958	1341	Pinus massoniana，Cyclobalanopsis glauca	Natural	32	3.4	Zeng et al., 2013
397	109.88	26.87	483	16.1958	1341	Pinus massoniana，Cyclobalanopsis glauca	Planted	25	3.4	Zeng et al., 2013
398	109.88	26.87	483	16.1958	1341	Castanopsis hystrix	Natural	35	4.9	Zeng et al., 2013
399	109.88	27.05	410	16.4958	1327	Bamboo	Natural	8	0.74	Xiao, 2007
400	109.9	26.87	483	16.1958	1341	Pinus massoniana，Cyclobalanopsis glauca	Natural	35	4.63	Gong et al., 2011
401	109.9	26.87	483	16.1958	1341	Castanopsis hystrix	Natural	35	1.5	Gong et al., 2011
402	109.93	22.78	190	21.175	1360	Cunninghamia lanceolata	Planted	7	0.42	Wang, 2013
403	109.93	22.78	190	21.175	1360	Cunninghamia lanceolata	Planted	11	0.77	Wang, 2013
404	109.93	22.78	190	21.175	1360	Cunninghamia lanceolata	Planted	14	1.05	Wang, 2013
405	109.93	22.78	190	21.175	1360	Cunninghamia lanceolata	Planted	18	1.09	Wang, 2013
406	109.93	22.78	190	21.175	1360	Cunninghamia lanceolata	Planted	20	1.38	Wang, 2013
407	110.13	27.15	491	16.0625	1359	Cunninghamia lanceolata	Planted	18	1.7	Niu et al., 2009
408	110.13	27.15	491	16.0625	1359	Manglietia fordiana,Carya cathayensis, Castanopsis fargesii, Maesa japonica	Natural	18	2.9	Niu et al., 2009
409	110.46	19.26	42	24.6417	1877	Eucalyptus	Planted	8	0.29	Xiang, 2012
410	110.46	19.26	42	24.6417	1877	Eucalyptus	Planted	8	2.67	Xiang, 2012
411	110.46	19.26	42	24.6417	1877	Eucalyptus	Planted	8	2.96	Xiang, 2012
412	110.46	19.26	42	24.6417	1877	Eucalyptus	Planted	8	5.56	Xiang, 2012
413	110.46	19.26	42	24.6417	1877	Eucalyptus	Planted	5	8.27	Xiang, 2012
414	110.46	19.26	42	24.6417	1877	Eucalyptus	Planted	6	4.96	Xiang, 2012
415	110.51	19.1	13	24.9292	1889	Eucalyptus	Planted	8	1.79	Shi et al., 2011
416	110.68	19.83	22	24.2333	1807	Eucalyptus	Planted	8	1.8	Shi et al., 2011
417	110.73	36.27	1131	9.425	533	Pinus tabuliformis	Planted	38	6.29	Chi et al., 2014
418	110.9	36.2	1268	8.65833	542	Pinus tabuliformis	Natural	38	6.29	Chi et al., 2014
419	110.91	21.46	19	23.3208	1685	Eucalyptus	Planted	10	0.67	Gu, 2007
420	110.91	21.46	19	23.3208	1685	Eucalyptus	Planted	10	2.6	Gu, 2007
421	110.91	21.46	19	23.3208	1685	Hevea brasiliensis	Natural	60	2.34	Gu, 2007
422	110.91	21.46	19	23.3208	1685	Hevea brasiliensis	Natural	60	2.28	Gu, 2007
423	110.91	21.46	19	23.3208	1685	Hevea brasiliensis	Natural	60	3.42	Gu, 2007
424	110.91	21.46	19	23.3208	1685	Hevea brasiliensis	Natural	40	2.18	Gu, 2007
425	111.03	36.67	1374	7.72083	533	Pinus tabuliformis	Natural	20	0.86	Huang, 2007
426	111.03	36.67	1374	7.72083	533	Robinia pseudoacacia	Planted	20	1.85	Huang, 2007
427	111.15	31.88	708	13.5125	961	Pinus armandii	Natural	20	2.24	Zheng et al., 2013
428	111.15	31.88	708	13.5125	961	Quercus variabilis,Quercus aliena var．Acuteserrata,Quercus liaotungensis,	Natural	70	2.19	Zheng et al., 2013
429	111.15	31.88	708	13.5125	961	Quercus variabilis,Quercus aliena var．Acuteserrata,Quercus liaotungensis,	Natural	110	3.2	Zheng et al., 2013
430	111.15	31.88	708	13.5125	961	Pinus massoniana	Natural	50	1.89	Zheng et al., 2013
431	111.15	31.88	708	13.5125	961	Erythrophleum fordii	Planted	35	1.8	Zheng et al., 2013
432	111.15	31.88	708	13.5125	961	Pinus armandii	Planted	45	0.76	Zheng et al., 2013
433	111.15	31.88	708	13.5125	961	Quercus aliena var. acuteserrata,Quercus variabilis Bl.,Pinus sylvestris var. mongolica Litv. ,pinus elliottii,Pinus massoniana Lamb,Larix gmelinii （Rupr.）Kuzen.,PinusarmandiiFranch	Planted	25	1.99	Zheng et al., 2013
434	111.15	31.88	708	13.5125	961	Populus	Planted	60	2.02	Zheng et al., 2013
435	111.15	31.88	708	13.5125	961	Quercus acutissima	Planted	70	2.44	Zheng et al., 2013
436	111.15	31.88	708	13.5125	961	Pinus massoniana，Cyclobalanopsis glauca	Planted	30	2.75	Zheng et al., 2013
437	111.15	31.88	708	13.5125	961	Cunninghamia lanceolata	Planted	30	4.46	Zheng et al., 2013
438	111.15	31.88	708	13.5125	961	Populus	Natural	30	1.83	Zheng et al., 2013
439	111.15	31.88	708	13.5125	961	Bamboo	Planted	20	1.79	Zheng et al., 2013
440	111.18	29.27	142	16.9833	1339	Pinus massoniana，Cyclobalanopsis glauca	Natural	30	2.74	Luo et al., 2014
441	111.18	29.27	142	16.9833	1339	Pinus massoniana，Cyclobalanopsis glauca	Natural	30	3.11	Luo et al., 2014
442	111.18	29.27	142	16.9833	1339	Pinus massoniana，Cyclobalanopsis glauca	Natural	30	2.36	Luo et al., 2014
443	111.18	29.27	142	16.9833	1339	Pinus massoniana，Cyclobalanopsis glauca	Natural	30	1.99	Luo et al., 2014
444	111.22	37.9	1380	6.72083	503	Pinus tabuliformis	Natural	25	2.75	Chi et al., 2014
445	111.31	31.19	970	12.5292	1128	Pinus massoniana，Cyclobalanopsis glauca	Planted	20	9.35	Ge et al., 2012
446	111.31	31.19	970	12.5292	1128	Pinus massoniana，Cyclobalanopsis glauca	Natural	30	9.26	Ge et al., 2012
447	111.31	31.19	970	12.5292	1128	Pinus massoniana，Cyclobalanopsis glauca	Planted	46	14.05	Ge et al., 2012
448	111.43	38.17	1651	4.95417	504	Pinus tabuliformis	Planted	25	2.75	Chi et al., 2014
449	111.43	38.17	1651	4.95417	504	Pinus tabuliformis	Planted	47	7.38	Chi et al., 2014
450	111.93	33.51	1008	10.6875	838	Quercus	Natural	40	7.8	Guo et al., 2012
451	111.93	33.5	1008	10.6875	838	Quercus	Natural	60	7.31	Guo et al., 2012
452	111.93	33.5	1008	10.6875	838	Quercus	Natural	100	7	Guo et al., 2012
453	112.02	23.44	236	21.15	1573	Eucalyptus	Natural	8	3.62	Guo et al., 2009
454	112.02	23.44	236	21.15	1573	Eucalyptus	Natural	8	4.52	Guo et al., 2009
455	112.07	33.6	681	12.2375	796	Pinus armandii	Planted	100	2.7	Yang, 2012
456	112.07	33.47	761	11.9292	836	Quercus	Natural	143	5.62	Luan et al., 2011
457	112.07	33.47	761	11.9292	836	Quercus	Natural	40	5.62	Luan et al., 2011
458	112.07	33.47	761	11.9292	836	Quercus	Natural	48	7.5	Luan et al., 2011
459	112.07	33.47	761	11.9292	836	Quercus	Natural	80	8	Luan et al., 2011
460	112.07	36.6	1524	6.84167	589	Pinus tabuliformis	Planted	25	7.38	Chi et al., 2014
461	112.07	26.18	393	17.0458	1451	Pinus tabuliformis	Natural	50	1.23	Shao et al., 2014
462	112.07	37.57	1101	8.54167	467	Pinus tabuliformis	Planted	47	0.23	Wang et al., 2014
463	112.07	37.57	1101	8.54167	467	Pinus tabuliformis	Planted	12	3.25	Wang et al., 2014
464	112.07	37.57	1101	8.54167	467	Pinus tabuliformis	Planted	15	14.01	Wang et al., 2014
465	112.07	37.57	1101	8.54167	467	phoebe	Planted	25	7.1	Wang et al., 2014
466	112.08	28.18	324	16.275	1474	Pinus massoniana，Cyclobalanopsis glauca	Natural	13	3.81	Wu et al., 2012
467	112.14	36.7	1844	4.9875	606	Pinus tabuliformis	Planted	40	7.37	Chi et al., 2013
468	112.14	36.7	1844	4.9875	606	Quercus	Planted	31	5.64	Chi et al., 2013
469	112.36	31.03	85	16.4417	932	phoebe	Planted	30	0.01	Hu, 2012
470	112.36	31.03	85	16.4417	932	phoebe	Planted	50	0.08	Hu, 2012
471	112.36	31.03	85	16.4417	932	phoebe	Planted	80	0.01	Hu, 2012
472	112.36	31.03	85	16.4417	932	Pinus massoniana，Cyclobalanopsis glauca	Planted	25	0.82	Hu, 2012
473	112.36	31.03	85	16.4417	932	Pinus massoniana，Cyclobalanopsis glauca	Planted	30	0.51	Hu, 2012
474	112.36	31.03	85	16.4417	932	Pinus massoniana，Cyclobalanopsis glauca	Planted	40	0.58	Hu, 2012
475	112.36	31.03	85	16.4417	932	Cunninghamia lanceolata	Planted	25	0.24	Hu, 2012
476	112.36	31.03	85	16.4417	932	Cunninghamia lanceolata	Planted	30	0.37	Hu, 2012
477	112.36	31.03	85	16.4417	932	Cunninghamia lanceolata	Planted	40	0.78	Hu, 2012
478	112.4	36.62	1225	8.39167	576	Pinus tabuliformis	Natural	60	7.75	Cheng et al., 2012
479	112.47	35.03	395	13.1917	599	Robinia pseudoacacia	Planted	19	5.37	Zhao et al., 2009
480	112.48	35.05	395	13.1917	599	Platycladus orientalis	Planted	26	7.5	Zhao et al., 2009
481	112.52	23.17	179	21.575	1694	Castanopsis hystrix	Planted	150	7.64	Yang et al., 2010
[truncated: 619 more rows]

## Sheet: AppxS6
Appx.S6 Site information and the related soil organic carbon density in 0-100 cm depth (SOC) from 187 studies published between 2004 and 2014
[truncated: 1,163 more rows]
